# Supplementary material for: Inferring Tripartite Associations of Vector-Borne Plant Pathogens Using a Next-Generation Sequencing Approach
Source: Pathogens. 2025 Jan 14;14(1):74. doi: 10.3390/pathogens14010074 (PMC11768818; doi:10.3390/pathogens14010074)
Supplement: Supplementary file 1 [file pathogens-14-00074-s001.zip › Supplementary Tables.xlsx]

## Sheet: SupplementalTableS1
Supplemental Table S1: Filtered and summarized BLAST results for sequences obtained using the Anchored Hybrid Enrichment approach for each leafhopper specimen that tested positive for phytoplasma presence
Sample Name	Subfamily	Tribe	Genus	Species	Genus species	Sex	Summarized BLAST Results (Order;Family;Genus)	Country or Region	Total Sequences	Long Sequences	Filtered Results	Year	Phytoplasma Summary (16Sr|Tuf|SecA|SecY|rpIV.rpsC|groEl)	Collector	Collection Method	cooY	cooX	altitude	qPCR.Cq
P001_WF07	Deltocephalinae	Athysanini	Euscelidius	variegatus	Euscelidius variegatus	M	Caryophyllales;Caryophyllaceae;None Fabales;Fabaceae;None Fabales;Fabaceae;Medicago Caryophyllales;Caryophyllaceae;Silene	Switzerland	14	4	4	2015	16SrI-F|I|I|I|I|I	V. Trivellone	sweep	46º46'10.6"N	6º33'21.4"E		26.411
P001_WB12	Deltocephalinae	Athysanini	Atanus	n.sp.BR1	Atanus n.sp.BR1	M	Lamiales;Lamiaceae;Salvia	Brazil	4	1	1	2015	NA	C.H. Dietrich	sweep	20º05'55.6"S	43º29'12.4"W	1280	33.85
P001_WB10	Deltocephalinae	Bahitini	Taperinha	adspera	Taperinha adspera	M	Dipsacales;Adoxaceae;Sambucus Oxalidales;Cunoniaceae;None Oxalidales;Cunoniaceae;Opocunonia Myrtales;Myrtaceae;Syzygium	Peru	10	3	4	2002	NA	C.H. Dietrich	sweep	9°21'27.0"S 75°59'32.0"W	75°59'32.0"W		36.45
P001_WC11/P001_WD01	Deltocephalinae	Bonaspeiini	Coganus	breviatus	Coganus breviatus	M	Poales;Poaceae;None Poales;Poaceae;Saccharum Zingiberales;None;None Apiales;Apiaceae;None	South Africa	129,4	4,1	3,1	2004	16SrXI|XI|XI|V/XI|XIV/XI	J.N. Zahniser	sweep	34º13'51.3"S	18º24'46.0"E	54.2	25.68
P001_WC10	Deltocephalinae	Bonaspeiini	Curvostylus	chloridulus	Curvostylus chloridulus	M	Rosales;Moraceae;None Rosales;Moraceae;Morus	South Africa	4	2	2	2004	NA	J.N. Zahniser	sweep	33º14'16.5"S	19º19'31.4"E	945	33.69
P001_WB04/P001_WB05	Deltocephalinae	Chiasmini	Gurawa	minorcephala	Gurawa minorcephala	M	Asterales;Asteraceae;Youngia Caryophyllales;Caryophyllaceae;None Caryophyllales;Polygonaceae;None Hypnales;None;None Poales;Poaceae;None Pottiales;Pottiaceae;None Rosales;Rosaceae;Rubus Caryophyllales;Caryophyllaceae;Stellaria Ophioglossales;Ophioglossaceae;Botrychium	China	23,4	10,0	9,1	2012	16SrXI|XI|XI|XI|XI|XI	C.H. Dietrich	vacuum	33º26'37.3"N	108º26'48.6"E	1679	18.57
P001_WG03	Deltocephalinae	Chiasmini	Exitianus	obscurinervis	Exitianus obscurinervis	M	Caryophyllales;Caryophyllaceae;Silene	Peru	3	1	1	2002	16SrIII|oBa|-|-|-|-	C.H. Dietrich	Hg light	9º23'27"S	75º59'49"W	650	31.827(1:5)
P001_WC03	Deltocephalinae	Chiasmini	Athysanella	texana	Athysanella texana	M	Caryophyllales;Caryophyllaceae;Silene	USA	1	1	1	2020	NA	C.H. Dietrich	sweep	39º40'22.0"N	99º08'30.9"W		34.28
P001_WC07	Eurymelinae	Chiasmodolini	Rotundicerus	n.sp.	Rotundicerus n.sp.	M	Caryophyllales;Caryophyllaceae;Silene Poales;Poaceae;None Poales;Poaceae;Saccharum Cupressales;Cupressaceae;None	French Guiana	17	6	4	2008	16SrIII|-|-|-|-|-	H. Romack		4º33'49.9"N	52º12'04.9"W		27.3
P001_WF05	Deltocephalinae	Cicadulini	Rhopalopyx	elongata	Rhopalopyx elongata	M	Hypnales;None;None Ginkgoales;Ginkgoaceae;Ginkgo	Switzerland	10	4	2	2017	16SrVI-L|V-C/D|V|VI|VI|V	V. Trivellone	sweep	46º10'07.4"N	8º51'44.9"E	196	22.082
P001_WB02	Deltocephalinae	Deltocephalini	Graminella	sonora	Graminella sonora	M	Asterales;Asteraceae;None Asterales;Asteraceae;Xanthium Caryophyllales;Caryophyllaceae;None Caryophyllales;Caryophyllaceae;Drymaria Piperales;Piperaceae;Peperomia Poales;Poaceae;None Poales;Poaceae;Saccharum Rosales;Moraceae;None	Usa	13	6	8	2014	-|I|I|I|I|I	M.E. Irwin, M.J. Sharkey	Malaise	33º01'15.6"N	110º44'19.2"W	600	20.01
P001_WB03	Deltocephalinae	Deltocephalini	Bolarga	nigriloba	Bolarga nigriloba	M	Apiales;Apiaceae;None Asterales;Asteraceae;None Poales;Poaceae;None	Argentina	8	3	3	2014	16SrXI-B|-|-|-|-|-	C.H. Dietrich	vacuum	32º58'00.3"S	58º35'18.9"W	20	28.29
P001_WC05	Deltocephalinae	Deltocephalini	Cortona	n.sp.	Cortona n.sp.	M	Pottiales;Pottiaceae;None	Brazil	2	1	1	2015	NA	C.H. Dietrich	vacuum	20º06'24.4"S	43º28'38.5"W	1261	34.7
P001_WD07	Deltocephalinae	Deltocephalini	Maiestas	webbi	Maiestas webbi	M	Poales;Poaceae;None Poales;Poaceae;Saccharum Vitales;Vitaceae;Vitis	Australia	7	1	3	2015	NA	C.H. Dietrich	vacuum	27º22'22.1"S	152º10'40.8"E	768	32.14
P001_WB06	Deltocephalinae	Drabescini	Dryadomorpha	pallida	Dryadomorpha pallida	M	Ericales;Actinidiaceae;None Ericales;Actinidiaceae;Actinidia Rosales;Cannabaceae;Cannabis Caryophyllales;Caryophyllaceae;Silene	Taiwan	6	2	4	2004	NA	C.H. Dietrich	Hg light	22º58'02.0"N	120º41'14.0"E	700	34.03
P001_WC08	Deltocephalinae	Drabescini	n.gen.PH3	n.sp.1	n.gen.PH3 n.sp.1	M	Caryophyllales;Caryophyllaceae;Silene	Philippines	1	1	1	2012	NA	T.A. Catanach	light	7º14'14.3"N	125º38'05.9"E	43
P001_WG02	Deltocephalinae	Fieberiellini	Synophropsis	lauri	Synophropsis lauri	M	Caryophyllales;Caryophyllaceae;Silene Ginkgoales;Ginkgoaceae;Ginkgo Poales;Poaceae;None	France	7	2	3	2018	NA			43º51'08.3"N	1º49'26.9"E		28.289
P001_WB07	Deltocephalinae	Hecalini	Fangamanus	tripunctatus	Fangamanus tripunctatus	M	Malvales;Malvaceae;None Poales;Poaceae;None	China	8	3	2	2012	-|oBa|oBa|-|-|-	C.H. Dietrich	vacuum	33º58'52.8"N	108º09'49.8"E		34.39
P001_WG11	Deltocephalinae	Limotettigini	Limotettix	urnura	Limotettix urnura	M	Poales;Cyperaceae;None Poales;Cyperaceae;Eleocharis Poales;Poaceae;Poa	Canada	21	3	3	1989	16SrXI-G|V|XI|-|-|XI	K.G.A. Hamilton	sweep	45º59'10.7"N	81º56'16.8"W		29.257
P001_WD09	Deltocephalinae	Macrostelini	Nesoclutha	phryne	Nesoclutha phryne	M	Poales;Poaceae;None Rosales;Ulmaceae;None Vitales;Vitaceae;None Vitales;Vitaceae;Vitis Caryophyllales;Caryophyllaceae;Silene Poales;Poaceae;Tripogonella Poales;Poaceae;Cenchrus	Australia	24	9	7	2008	16SrXIV|oBa|XI|na|-|XI	K. Hill, D. Marshall, C. Owen, M. Moulds, M. Humphrey		24º05'42.0"S	143º10'24.0"E	180	31.02
P001_WE10	Deltocephalinae	Macrostelini	Dalbulus	maidis	Dalbulus maidis	M	Sapindales;Rutaceae;None Sapindales;Rutaceae;Citrus Zingiberales;Musaceae;Musa Polypodiales;Nephrolepidaceae;Nephrolepis	Brazil	9	4	4	2011	-|I|I|I|I|I	Cavichioli, Gon√ßalves, D.M Takiya	light	7º19'46.0"S	71º50'46.0"W	169	23.748
P001_WD06	Deltocephalinae	Macrostelini	Nesoclutha	phryne	Nesoclutha phryne	M	Vitales;None;None Vitales;Vitaceae;None Vitales;Vitaceae;Vitis	Australia	8	5	3	2015	NA	C.H. Dietrich	vacuum	27º22'22.1"S	152º10'40.8"E	768	32.05
P001_WF03	Deltocephalinae	Macrostelini	Balclutha	n.sp.FI1	Balclutha n.sp.FI1	M	Hypnales;None;None Hypnales;Neckeraceae;None Hypnales;Neckeraceae;Thamnobryum Poales;Poaceae;None	Fiji	57	4	4	NA	-|oBa|-|-|-|-			missing	FBA084382		30.984
P001_WE06	Eurymelinae	Megipocerini	Chunra	n.sp.PH1	Chunra n.sp.PH1	M	Rosales;Moraceae;None Rosales;Moraceae;Morus Rosales;Rosaceae;Prunus Fabales;Fabaceae;Trifolium	Philippines	7	2	4	2012	16SrXIV|-|-|-|-|-		light	6º45'40.4"N	126º14'30.3"E	62	34.65
P001_WB08	Deltocephalinae	Opsiini	Navaia	filicola	Navaia filicola	M	Poales;Poaceae;None	Fiji	1	1	1	NA	-|I|-|-|-|-			missing			33.49
P001_WG10	Deltocephalinae	Opsiini	Alishania	formosana	Alishania formosana	M	Fagales;Fagaceae;None Fagales;None;None	Taiwan	4	1	2	2004	newgroup|XXI|IV|IV|IV|IV	C.H. Dietrich	sweep	24º07'12.0"N	121º14'22.0"E	2700	25.851
P001_WF12	Deltocephalinae	Opsiini	Neoaliturus	argillaceus	Neoaliturus argillaceus	M	Asterales;Asteraceae;Carthamus Caryophyllales;Polygonaceae;None Lamiales;Verbenaceae;Phyla	Israel	9	4	3	2000	16SrIX-J|oBa|V|IX|IX|XIV	G. Sinaiko	sweep	31º59'33.1"N	34º48'45.6"E		21.385
P001_WG06	Deltocephalinae	Opsiini	Paralampridius	sinuatus	Paralampridius sinuatus	M	Caryophyllales;Caryophyllaceae;None Caryophyllales;Caryophyllaceae;Silene Poales;Poaceae;None Pottiales;Pottiaceae;None	Thailand	20	6	4	2009	-|-|-|-|I|-	Dai et al.	Malaise trap	8¬∫16.283'N	99¬∫38.702'E	154 m
P001_WE11	Deltocephalinae	Opsiini	Dixianus	utahnus	Dixianus utahnus	M	Fabales;Fabaceae;None Poales;Poaceae;None Poales;Poaceae;Saccharum	Usa	9	3	3	2013	-|-|algae|-|-|-	A.S. Menke	Malaise	31º24'23.0"N	109º55'57.0"W	1585	33.582
P001_WG07	Deltocephalinae	Opsiini	New Genus T3	n. sp. 1	New Genus T3 n. sp. 1	M	Caryophyllales;Caryophyllaceae;None	Thailand	2	1	1	2008	NA		Malaise trap	19¬∫24.278'N	98¬∫55.311'E	491 m
P001_WG09	Deltocephalinae	Opsiini	New Genus ML1	n. sp. 1	New Genus ML1 n. sp. 1	M	Malvales;Dipterocarpaceae;None Poales;Poaceae;None Poales;Poaceae;Saccharum Sapindales;Rutaceae;None Sapindales;Rutaceae;Citrus	Malaysia	34	5	5	2009	-|oBa|-|-|-|-			4º02'33.0"N	114º48'49.7"E
P001_WA04	Deltocephalinae	Paralimnini	Phlebiastes	tianshanica	Phlebiastes tianshanica	M	Solanales;Solanaceae;Solanum Apiales;Apiaceae;None	Kyrgyzstan	5	3	2	2000	NA	C.H. Dietrich	vacuum	41º17'47.0"N	74º39'20.0"E	1700	32.64
P001_WC12	Deltocephalinae	Paralimnini	Vilargus	pumilicans	Vilargus pumilicans	M	Poales;Poaceae;None	South Africa	2	1	1	2004	-|XI|VIII|na|-|XI	J.N. Zahniser	sweep	28º53'59.1"S	29º26'05.0"E	1583	25.51
P001_WD08	Deltocephalinae	Paralimnini	Multiproductus	n. sp.	Multiproductus n. sp.	M	Poales;Poaceae;None Poales;Poaceae;Saccharum Vitales;Vitaceae;None Vitales;Vitaceae;Vitis	Thailand	41	3	4	2007	16SrXIV-E|oBa|-|-|I|-	Patikhom Tumtip	Malaise	17º29'54.4"N	101º20'29.0"E	1196	28.3
P001_WD10	Deltocephalinae	Paralimnini	Acharis	n.sp.	Acharis n.sp.	M	Poales;Poaceae;None Vitales;Vitaceae;None Vitales;Vitaceae;Vitis	China	11	2	3	2012	-|oBa|XI|-|-|-	C.H. Dietrich	vacuum	33º58'52.8"N	108º09'49.8"E		30.09
P001_WD11/P001_WE01	Deltocephalinae	Paralimnini	Vilargus	pumilicans	Vilargus pumilicans	M	Asterales;Asteraceae;None Poales;Poaceae;None Malvales;Malvaceae;Gossypium	South Africa	7,3	2,0	3,1	2004	16SrX|oBa|VIII|-|V|XI	J.N. Zahniser	sweep	29º26'47.8"S	29º46'26.6"E	1783	28.19
P001_WE07/P001_WE08/P001_WE09	Deltocephalinae	Paralimnini	Acharis	ussuriensis	Acharis ussuriensis	M	Rosales;Cannabaceae;Celtis Asparagales;Amaryllidaceae;Allium Asparagales;Amaryllidaceae;None Pinales;Pinaceae;Pinus Sapindales;Rutaceae;Citrus Apiales;Apiaceae;None Fagales;Fagaceae;None Asparagales;None;None Asterales;Asteraceae;None Asterales;Asteraceae;Bidens Laurales;Lauraceae;None Poales;Poaceae;None Poales;Poaceae;Brachypodium Sapindales;Rutaceae;None Fabales;Fabaceae;Phaseolus	China	5,11,38	2,6,16	2,5,10	2012	16SrXIV|oBa|XI/I|V/XI|V|XIV/I			33º58'52.8"N	108º09'49.8"E		17.36
P001_WF09	Deltocephalinae	Paralimnini	Adarrus	n.sp.	Adarrus n.sp.	M	Asterales;None;None Caryophyllales;Caryophyllaceae;None Vitales;Vitaceae;None Vitales;Vitaceae;Vitis Caryophyllales;Caryophyllaceae;Silene Sapindales;Rutaceae;None	Mongolia	21	10	6	2005	-|oBa|-|-|-|IX			50º18'07.0"N	101º55'43.3"E	1063	32.74
P001_WC01	Deltocephalinae	Pendarini	Chlorotettix	sp.	Chlorotettix sp.	F	Caryophyllales;Caryophyllaceae;Silene	Brazil	1	1	1	2015	-|oBa|-|-|-|-	C.H. Dietrich	vacuum	20º05'33.9"S	43º29'56.6"W	1300	32.18
P001_WA02	Deltocephalinae	Phlepsiini	Texananus	ovatus	Texananus ovatus	M	Asterales;Asteraceae;None	Mexico	4	0	1	2005	NA	C.H. Dietrich	sweep	25º15'05.6"N	101º04'41.8"W	1970	32.09
P001_WA03	Deltocephalinae	Phlepsiini	Texananus	[nymph]	Texananus [nymph]	?	Asterales;Asteraceae;None Asterales;Asteraceae;Ambrosia	Mexico	5	2	2	2005	NA	C.H. Dietrich	sweep	25º19'23.9"N	100º43'53.2"W	2000	34.11
P001_WA08/P001_WF01	Deltocephalinae	Scaphoideini	Scaphoidophyes	n.sp.	Scaphoidophyes n.sp.	M	Fabales;Fabaceae;Brachystegia Asterales;Asteraceae;None Fabales;Fabaceae;None Gentianales;Apocynaceae;None Laurales;Lauraceae;Cassytha Sapindales;Rutaceae;None Solanales;Solanaceae;Solanum Fabales;Fabaceae;Indigofera Liliales;Smilacaceae;Smilax Zingiberales;None;None Lamiales;Verbenaceae;None	Zambia	5,21	1,16	2,11	2007	16SrXIV-E |-|-|-|-|-	J.N. Zahniser	Hg light	11º48'48.5"S	24º21'57.2"E		33.03
P001_WB09/P001_WC09	Deltocephalinae	Scaphoideini	n.gen.PH2	n.sp.1	n.gen.PH2 n.sp.1	M	Oxalidales;Cunoniaceae;Opocunonia Poales;Poaceae;None	Philippines	3,5	1,0	1,2	2012	16SrXI|-|-|-|-	T.A. Catanach		8º09'37.8"N	124º55'54.0"E	1885	33.08
P001_WE03	Deltocephalinae	Scaphoideini	n.gen.MG5	n.sp.1	n.gen.MG5 n.sp.1	M	Hypnales;None;None Hypnales;Neckeraceae;None	Madagascar	4	4	2	2015	16SrVI|-|-|-|-|-	M.E. Irwin & R. Harin'Hala	Malaise	18º55'03.0"S	48º25'50.0"E	760	31.54
P001_WF10	Deltocephalinae	Scaphoideini	n.gen.ZA5	n.sp.1	n.gen.ZA5 n.sp.1	M	Vitales;Vitaceae;None	Republic of Congo	2	1	1	2008	-|oBa|oBa|-|-|-	Braet, Sharkey		3º16'11.8"S	15º28'16.0"E	340	30.63
P001_WE05	Deltocephalinae	Scaphoideini	Scaphomonus	n.sp.T1	Scaphomonus n.sp.T1	M	Hypnales;None;None Hypnales;Neckeraceae;None	Thailand	6	4	2	2008	16SrV|-|-|V|-|-	Songkran & Apichart	Malaise	19º24'16.7"N	98º55'18.7"E	491	28.45
P001_WE12	Deltocephalinae	Scaphoideini	Amimenus	mojiensis	Amimenus mojiensis	NA	Dipsacales;None;None Poales;Poaceae;None Poales;Poaceae;Saccharum Sapindales;Simaroubaceae;Ailanthus Myrtales;Melastomataceae;Miconia	China	13	4	5	NA	16SrI-B|I|I|I|I|I	Wei Cong	vacuum	33°58'52.8"N	108°09'49.8"E	NA	27.795
P001_WF04	Deltocephalinae	Scaphoideini	Osbornellus	auronitens	Osbornellus auronitens	M	Asterales;Asteraceae;None Asterales;Asteraceae;Crepis Caryophyllales;Caryophyllaceae;None Caryophyllales;Caryophyllaceae;Silene Cornales;Cornaceae;Cornus Fabales;Fabaceae;None Fabales;Fabaceae;Medicago Fabales;Fabaceae;Trifolium Fagales;Betulaceae;None Fagales;Betulaceae;Corylus Rosales;Rhamnaceae;None Sapindales;Rutaceae;None Solanales;None;None Solanales;Solanaceae;Solanum Vitales;Vitaceae;None…	Switzerland	98	47	18	2017	16SrV-C|V-C/D|16SrV-C/D|16SrV-C/D|V|V-C/D	V. Trivellone	sweep	45º51'17.8"N	8º55'37.8"E		31.271
P001_WG08	Deltocephalinae	Scaphoideini	Diemoides	n.sp.1	Diemoides n.sp.1	M	Solanales;Solanaceae;None	Australia	16	0	1	2015	16SrXIV-D|-|oBa|-|-|-	C.H. Dietrich	Hg light	27°27'42.8"S	152°57'16.6"E	194	neg
P001_WG01	Deltocephalinae	Scaphytopiini	Scaphytopius	aequus	Scaphytopius aequus	M	Solanales;Solanaceae;None Caryophyllales;Caryophyllaceae;Silene	Mexico	5	2	2	2001	-|I|I|I|I|I	C.H. Dietrich	sweep	19º59'00.0"N	97º11'00.0"W	200	20.279
P001_WF06	Deltocephalinae	Selenocephalini	Abimwa	sp.	Abimwa sp.	M	Klebsormidiales;Klebsormidiaceae;Klebsormidium Hypnales;None;None Fabales;Fabaceae;Brachystegia	Zambia	6	4	3	2007	-|oBa|-|-|-|-	J.N. Zahniser	Hg light	11º34'28.2"S	24º23'40.1"E	1445	27.652
P001_WC04	Deltocephalinae	Stegelytrini	Kunasia	carina	Kunasia carina	F	Caryophyllales;Caryophyllaceae;Silene Myrtales;None;None Myrtales;Myrtaceae;None Myrtales;Myrtaceae;Syzygium Pottiales;Pottiaceae;None	Malaysia	21	5	5	2009	NA	S. Krishnankutty		4º04'15.0"N	114º51'22.8"E		34.32
P001_WE04	Deltocephalinae	Stegelytrini	n.gen.T1	n.sp.1	n.gen.T1 n.sp.1	M	Hypnales;None;None Hypnales;Neckeraceae;None Poales;Poaceae;None Hypnales;Neckeraceae;Thamnobryum Asterales;Asteraceae;Bidens	Thailand	15	6	5	2009	NA	Pongphan	Malaise	8º53'43.5"N	98º39'01.5"E	87	34.41
P001_WA07	Deltocephalinae	Stenometopiini	Stirellus	sp.	Stirellus sp.	F	Poales;Poaceae;Cenchrus	Zambia	2	0	1	2007	NA	J.N. Zahniser	sweep	11º48'48.5"S	24º21'57.2"E		32.36
P001_WB01	Deltocephalinae	Stenometopiini	Stirellus	indrus	Stirellus indrus	M	Poales;Poaceae;Avena Polypodiales;Pteridaceae;None Solanales;Solanaceae;Solanum Polypodiales;Pteridaceae;Hemionitis	Taiwan	14	1	4	2004	-|oBa|-|-|-|-	C.H. Dietrich	sweep	24º01'37.0"N	120º41'44.0"E	200	34.16
P001_WA05	Deltocephalinae	Stenometopiini	Stirellus	productus	Stirellus productus	M	Poales;Poaceae;None Fagales;Fagaceae;None	China	4	1	2	2015	-|XI|XI|XI|XI|XI	C.H. Dietrich	sweep	30º46'15.8"N	106º07'13.4"E	303	20.41
P001_WF11	Deltocephalinae	Stenometopiini	n.gen.	sp.	n.gen. sp.	M	Cupressales;Taxaceae;Taxus Rosales;Ulmaceae;None Rosales;Ulmaceae;Ulmus Solanales;Solanaceae;None Solanales;Solanaceae;Capsicum Fabales;Fabaceae;Glycine	Madagascar	34	8	6	2002	-|oBa|IV|-|-|algae			21°13'34.2"S	47°22'11.4"E	1110	27.204
P001_WC02	Ulopinae	Ulopini	Conlopa	bredoni	Conlopa bredoni	F	Commelinales;Commelinaceae;None Commelinales;Commelinaceae;Commelina Fabales;Fabaceae;None Poales;Poaceae;Aristida Poales;Poaceae;Oropetium Fabales;Fabaceae;Vigna Lamiales;Lamiaceae;None	Eswatini	12	7	7	2009	-|oBa|oBa|-|-|-	T.A. Catanach		26º18'35.4"S	31º59'30.2"E	527	32.78

## Sheet: SupplementalTableS2
Supplemental Table S2: Summarized BLAST results for each recovered plant sequence obtained using the Anchored Hybrid Enrichment approach
Gene Name	Sample Name	Length (bp)	Locus	Complete	TotalHits>98%Ident	TopHit%Ident	Filteredto%Identity	TotalFilteredHits	Designation	DesignationLevel	%FilteredHitswDesignation	TopSpecies	%SpeciesDesignation	TopGenus	%GenusDesignation	TopFamily	%FamilyDesignation	TopOrder	%OrderDesignation
P001_WA02_k29.10146_rbcL	P001_WA02	214	rbcL	No	497	100	99	115	Asteraceae	Family	99.1304	intybus	6.08696	Sonchus	52.1739	Asteraceae	99.1304	Asterales	100
P001_WA02_k29.212213_rbcL	P001_WA02	203	rbcL	No	502	100	99	501	Solanaceae	Family	99.8004	virginianum	7.78443	Solanum	69.6607	Solanaceae	99.8004	Solanales	100
P001_WA02_k50.22990_rbcL	P001_WA02	207	rbcL	No	500	100	99	500	Asteraceae	Family	98.2	superba	7.2	Saussurea	24	Asteraceae	98.2	Asterales	99.6
P001_WA02_k90.35289_matK	P001_WA02	193	matK	No	500	100	99	144	Asteraceae	Family	100	boulosii	10.4167	Sonchus	93.75	Asteraceae	100	Asterales	100
P001_WA03_k29.42800_rbcL	P001_WA03	240	rbcL	No	358	100	99	168	Asteraceae	Family	99.4048	annuus	11.9048	Helianthus	71.4286	Asteraceae	99.4048	Asterales	99.4048
P001_WA03_k29.433742_matK	P001_WA03	213	matK	No	186	100	99	163	Euphorbia	Genus	100	hirta	3.06748	Euphorbia	100	Euphorbiaceae	100	Malpighiales	100
P001_WA03_k29.60967_rbcL	P001_WA03	186	rbcL	No	500	100	99	500	Fagaceae	Family	100	mongolica	2.2	Quercus	85	Fagaceae	100	Fagales	100
P001_WA03_k50.199329_ITS1_complete	P001_WA03	268	ITS1	Yes	1	99.627	98.627	1	confertiflora	Species	100	confertiflora	100	Ambrosia	100	Asteraceae	100	Asterales	100
P001_WA03_k90.67579_ITS2_PlL7_linked	P001_WA03	159	ITS2	No	22	100	99	8	Ambrosia	Genus	100	salsola	37.5	Ambrosia	100	Asteraceae	100	Asterales	100
P001_WA04_k50.64312_ITS2_PlL7_linked	P001_WA04	142	ITS2	No	37	100	99	36	NA	No designation	NA	sativa	91.6667	Cannabis	94.4444	Cannabaceae	94.4444	Rosales	94.4444
P001_WA04_k50.8619_ITS1_complete	P001_WA04	218	ITS1	Yes	18	98.624	98	18	NA	No designation	NA	sp.	22.2222	Atriplex	88.8889	Chenopodiaceae	94.4444	Caryophyllales	94.4444
P001_WA04_k50.90704_rbcL	P001_WA04	244	rbcL	No	500	100	99	498	Apiaceae	Family	99.5984	dahurica	5.82329	Angelica	26.506	Apiaceae	99.5984	Apiales	99.5984
P001_WA04_k90.16763_ITS1_complete	P001_WA04	225	ITS1	Yes	1744	100	99	1631	lycopersicum	Species	99.8161	lycopersicum	99.8161	Solanum	100	Solanaceae	100	Solanales	100
P001_WA04_k90.8540_ITS2_PlL7_linked	P001_WA04	535	ITS2	No	1748	99.813	98.813	1617	lycopersicum	Species	99.8763	lycopersicum	99.8763	Solanum	99.9382	Solanaceae	99.9382	Solanales	99.9382
P001_WA05_k29.91756_ITS2_PlL7_linked	P001_WA05	171	ITS2	No	41	100	99	36	NA	No designation	NA	aestivum	33.3333	Secale	47.2222	Poaceae	86.1111	Poales	86.1111
P001_WA05_k50.103437_ITS1_PlL7_linked	P001_WA05	158	ITS1	No	27	100	99	18	Poaceae	Family	100	cylindrica	77.7778	Imperata	94.4444	Poaceae	100	Poales	100
P001_WA05_k90.108669_rbcL	P001_WA05	252	rbcL	No	500	100	99	500	Fagaceae	Family	100	mongolica	2.2	Quercus	76.6	Fagaceae	100	Fagales	100
P001_WA05_k90.114647_ITS2_PlL7_linked	P001_WA05	153	ITS2	No	51	100	99	25	Poaceae	Family	100	cylindrica	80	Imperata	92	Poaceae	100	Poales	100
P001_WA06_k29.116085_ITS2_PlL7_linked	P001_WA06	145	ITS2	No	292	100	99	156	Citrus	Genus	98.0769	x	16.6667	Citrus	98.0769	Rutaceae	99.359	Sapindales	99.359
P001_WA06_k29.28525_ITS2_PlL7_linked	P001_WA06	169	ITS2	No	121	100	99	93	NA	No designation	NA	multiflorum	31.1828	Lolium	90.3226	Poaceae	92.4731	Poales	92.4731
P001_WA06_k50.42821_ITS2_PlL7_linked	P001_WA06	113	ITS2	No	182	100	99	104	Saccharum	Genus	97.1154	hybrid	46.1538	Saccharum	97.1154	Poaceae	99.0385	Poales	99.0385
P001_WA07_k50.117654_ITS1_complete	P001_WA07	213	ITS1	Yes	1	100	99	1	americanus	Species	100	americanus	100	Cenchrus	100	Poaceae	100	Poales	100
P001_WA07_k50.94693_matK	P001_WA07	171	matK	No	95	99.415	98.415	35	Indigofera	Genus	100	hirsuta	20	Indigofera	100	Fabaceae	100	Fabales	100
P001_WA08_k29.128488_rbcL	P001_WA08	221	rbcL	No	500	99.548	98.548	451	Asteraceae	Family	99.7783	sativa	4.65632	Lactuca	24.8337	Asteraceae	99.7783	Asterales	99.7783
P001_WA08_k29.95723_ITS2_PlL7_linked	P001_WA08	205	ITS2	No	43	100	99	12	Smilax	Genus	100	ovalifolia	16.6667	Smilax	100	Smilacaceae	100	Liliales	100
P001_WA08_k50.128866_ITS1_PlL7_linked	P001_WA08	159	ITS1	No	10	99.371	98.371	7	Brachystegia	Genus	100	spiciformis	42.8571	Brachystegia	100	Fabaceae	100	Fabales	100
P001_WA08_k50.97907_ITS2_PlL7_linked	P001_WA08	177	ITS2	No	39	100	99	13	Brachystegia	Genus	100	spiciformis	23.0769	Brachystegia	100	Fabaceae	100	Fabales	100
P001_WA08_k90.77940_ITS2_PlL7_linked	P001_WA08	147	ITS2	No	1741	100	99	1658	lycopersicum	Species	99.6381	lycopersicum	99.6381	Solanum	99.9397	Solanaceae	100	Solanales	100
P001_WA09_k50.102933_ITS2_PlL7_linked	P001_WA09	137	ITS2	No	3	100	99	3	pudica	Species	100	pudica	100	Mimosa	100	Fabaceae	100	Fabales	100
P001_WA09_k50.27233_matK	P001_WA09	182	matK	No	500	100	99	46	Asteraceae	Family	100	japonica	34.7826	Youngia	54.3478	Asteraceae	100	Asterales	100
P001_WA09_k50.75096_rbcL	P001_WA09	215	rbcL	No	5	99.07	98.07	5	Desmidiaceae	Family	100	botrytis	20	Cosmarium	80	Desmidiaceae	100	Desmidiales	100
P001_WA09_k50.86659_matK	P001_WA09	214	matK	No	528	100	99	306	Poaceae	Family	100	spontaneum	18.9542	Saccharum	24.8366	Poaceae	100	Poales	100
P001_WB01_k29.253233_rbcL	P001_WB01	218	rbcL	No	100	99.541	98.541	48	Desmidiaceae	Family	100	americana	12.5	Cosmarium	39.5833	Desmidiaceae	100	Desmidiales	100
P001_WB01_k29.99236_rbcL	P001_WB01	81	rbcL	No	1	100	99	1	lunaria	Species	100	lunaria	100	Botrychium	100	Ophioglossaceae	100	Ophioglossales	100
P001_WB01_k50.13022_ITS2_PlL7_linked	P001_WB01	122	ITS2	No	428	100	99	396	Avena	Genus	99.7475	sativa	61.8687	Avena	99.7475	Poaceae	100	Poales	100
P001_WB01_k50.163225_rbcL	P001_WB01	365	rbcL	No	1	98.082	98	1	subcordata	Species	100	subcordata	100	Hemionitis	100	Pteridaceae	100	Polypodiales	100
P001_WB01_k50.211229_ITS1_PlL7_linked	P001_WB01	163	ITS1	No	718	100	99	376	Avena	Genus	99.4681	sativa	13.8298	Avena	99.4681	Poaceae	100	Poales	100
P001_WB01_k50.221765_rbcL	P001_WB01	196	rbcL	No	246	100	99	124	Ericaceae	Family	99.1935	uliginosum	12.0968	Vaccinium	83.871	Ericaceae	99.1935	Ericales	99.1935
P001_WB01_k50.74675_rbcL	P001_WB01	200	rbcL	No	497	100	99	153	Malvaceae	Family	99.3464	hirsutum	41.1765	Gossypium	77.1242	Malvaceae	99.3464	Malvales	99.3464
P001_WB01_k90.15587_ITS2_PlL7_linked	P001_WB01	134	ITS2	No	22	100	99	21	Silene	Genus	100	burchellii	47.619	Silene	100	Caryophyllaceae	100	Caryophyllales	100
P001_WB01_k90.36041_ITS1_PlL7_linked	P001_WB01	106	ITS1	No	1797	100	99	1725	lycopersicum	Species	99.3043	lycopersicum	99.3043	Solanum	99.942	Solanaceae	100	Solanales	100
P001_WB01_k90.60652_ITS2_PlL7_linked	P001_WB01	181	ITS2	No	1762	100	99	1638	lycopersicum	Species	99.5116	lycopersicum	99.5116	Solanum	99.9389	Solanaceae	100	Solanales	100
P001_WB01_k90.74274_rbcL	P001_WB01	82	rbcL	No	42	100	99	20	Pteridaceae	Family	100	capillus-veneris	10	Adiantum	50	Pteridaceae	100	Polypodiales	100
P001_WB01_k90.842_ITS1_PlL7_linked	P001_WB01	123	ITS1	No	1706	99.187	98.187	1706	lycopersicum	Species	99.4138	lycopersicum	99.4138	Solanum	99.9414	Solanaceae	100	Solanales	100
P001_WB01_k90.86437_ITS1_PlL7_linked	P001_WB01	115	ITS1	No	1715	99.13	98.13	1715	lycopersicum	Species	99.3003	lycopersicum	99.3003	Solanum	99.9417	Solanaceae	100	Solanales	100
P001_WB01_k90.92260_ITS1_PlL7_linked	P001_WB01	136	ITS1	No	1696	99.265	98.265	1696	lycopersicum	Species	99.4104	lycopersicum	99.4104	Solanum	99.941	Solanaceae	100	Solanales	100
P001_WB02_k29.500774_rbcL	P001_WB02	187	rbcL	No	7	100	99	3	Caryophyllaceae	Family	100	cordata	66.6667	Drymaria	66.6667	Caryophyllaceae	100	Caryophyllales	100
P001_WB02_k29.519501_matK	P001_WB02	251	matK	No	442	100	99	235	Moraceae	Family	98.7234	alba	36.5957	Morus	77.8723	Moraceae	98.7234	Rosales	98.7234
P001_WB02_k50.153543_ITS1_PlL7_linked	P001_WB02	294	ITS1	No	71	100	99	64	Xanthium	Genus	100	orientale	48.4375	Xanthium	100	Asteraceae	100	Asterales	100
P001_WB02_k50.155413_rbcL	P001_WB02	251	rbcL	No	161	100	99	108	Moraceae	Family	100	alba	51.8519	Morus	89.8148	Moraceae	100	Rosales	100
P001_WB02_k50.268471_rbcL	P001_WB02	171	rbcL	No	1	100	99	1	cordata	Species	100	cordata	100	Drymaria	100	Caryophyllaceae	100	Caryophyllales	100
P001_WB02_k50.296350_rbcL	P001_WB02	243	rbcL	No	500	100	99	269	Asteraceae	Family	100	annuus	5.94796	Helianthus	13.3829	Asteraceae	100	Asterales	100
P001_WB02_k90.105209_ITS1_PlL7_linked	P001_WB02	124	ITS1	No	85	99.194	98.194	85	Saccharum	Genus	97.6471	hybrid	45.8824	Saccharum	97.6471	Poaceae	100	Poales	100
P001_WB02_k90.110482_ITS1_PlL7_linked	P001_WB02	128	ITS1	No	84	99.219	98.219	84	Saccharum	Genus	97.619	hybrid	46.4286	Saccharum	97.619	Poaceae	100	Poales	100
P001_WB02_k90.127141_matK	P001_WB02	236	matK	No	1	100	99	1	cordata	Species	100	cordata	100	Drymaria	100	Caryophyllaceae	100	Caryophyllales	100
P001_WB02_k90.161540_ITS1_PlL6_linked	P001_WB02	122	ITS1	No	1	99.18	98.18	1	pellucida	Species	100	pellucida	100	Peperomia	100	Piperaceae	100	Piperales	100
P001_WB02_k90.32232_ITS2_PlL8_linked	P001_WB02	138	ITS2	No	1	100	99	1	pellucida	Species	100	pellucida	100	Peperomia	100	Piperaceae	100	Piperales	100
P001_WB02_k90.38681_ITS2_complete	P001_WB02	266	ITS2	Yes	105	100	99	101	Xanthium	Genus	100	strumarium	34.6535	Xanthium	100	Asteraceae	100	Asterales	100
P001_WB02_k90.50578_ITS1_PlL6_linked	P001_WB02	174	ITS1	No	38	100	99	23	Poaceae	Family	100	hybrid	56.5217	Saccharum	91.3043	Poaceae	100	Poales	100
P001_WB03_k29.193138_matK	P001_WB03	278	matK	No	102	100	99	25	Asteraceae	Family	100	additicia	4	Mikania	72	Asteraceae	100	Asterales	100
P001_WB03_k29.273539_rbcL	P001_WB03	124	rbcL	No	500	100	99	500	Apiaceae	Family	99.4	dahurica	5.2	Angelica	18.2	Apiaceae	99.4	Apiales	99.4
P001_WB03_k29.365605_matK	P001_WB03	247	matK	No	236	100	99	184	Asteraceae	Family	98.913	serriola	6.52174	Lactuca	74.4565	Asteraceae	98.913	Asterales	98.913
P001_WB03_k29.79678_trnH-psbA_complete	P001_WB03	212	trnH-psbA	Yes	5	100	99	5	Apiaceae	Family	100	leptophyllum	80	Cyclospermum	80	Apiaceae	100	Apiales	100
P001_WB03_k29.91590_rbcL	P001_WB03	124	rbcL	No	544	100	99	543	Poaceae	Family	100	triandra	12.1547	Saccharum	14.733	Poaceae	100	Poales	100
P001_WB03_k50.161734_ITS2_PlL7_linked	P001_WB03	193	ITS2	No	440	100	99	379	Avena	Genus	99.7361	sativa	62.2691	Avena	99.7361	Poaceae	100	Poales	100
P001_WB03_k50.2493_ITS2_PlL7_linked	P001_WB03	272	ITS2	No	15	100	99	15	Apiaceae	Family	100	sp.	46.6667	Cyclospermum	93.3333	Apiaceae	100	Apiales	100
P001_WB03_k90.45465_ITS1_PlL6_linked	P001_WB03	155	ITS1	No	1	100	99	1	americanus	Species	100	americanus	100	Cenchrus	100	Poaceae	100	Poales	100
P001_WB04_k29.132412_rbcL	P001_WB04	123	rbcL	No	502	100	99	502	Polygonaceae	Family	99.2032	multiflora	8.16733	Rumex	30.8765	Polygonaceae	99.2032	Caryophyllales	99.4024
P001_WB04_k29.216533_rbcL	P001_WB04	183	rbcL	No	34	100	99	3	Neckeraceae	Family	100	alopecurum	33.3333	Thamnobryum	66.6667	Neckeraceae	100	Hypnales	100
P001_WB04_k29.29841_rbcL	P001_WB04	119	rbcL	No	243	98.058	98	243	monococcum	Species	100	monococcum	100	Triticum	100	Poaceae	100	Poales	100
P001_WB04_k29.400641_rbcL	P001_WB04	133	rbcL	No	17	100	99	7	Pottiaceae	Family	100	constrictus	14.2857	Syntrichia	42.8571	Pottiaceae	100	Pottiales	100
P001_WB04_k29.4035_rbcL	P001_WB04	217	rbcL	No	505	100	99	288	Polygonaceae	Family	100	multiflora	13.1944	Rheum	32.9861	Polygonaceae	100	Caryophyllales	100
P001_WB04_k50.104729_ITS1_PlL6_linked	P001_WB04	134	ITS1	No	4	100	99	3	nudum	Species	100	nudum	100	Microstegium	100	Poaceae	100	Poales	100
P001_WB04_k50.110394_trnH-psbA_PlL4_linked	P001_WB04	192	trnH-psbA	No	1440	100	99	42	Poaceae	Family	100	inermis	21.4286	Bromus	80.9524	Poaceae	100	Poales	100
P001_WB04_k50.118015_rbcL	P001_WB04	241	rbcL	No	4	99.585	98.585	3	Botrychium	Genus	100	boreale	33.3333	Botrychium	100	Ophioglossaceae	100	Ophioglossales	100
P001_WB04_k50.129046_233-749_rbcL	P001_WB04	474	rbcL	No	982	100	99	963	Poaceae	Family	100	monococcum	49.6366	Triticum	60.2285	Poaceae	100	Poales	100
P001_WB04_k50.143257_rbcL	P001_WB04	229	rbcL	No	5	99.127	98.127	5	Pottiaceae	Family	100	ruralis	40	Syntrichia	60	Pottiaceae	100	Pottiales	100
P001_WB04_k50.179027_1-340_rbcL	P001_WB04	340	rbcL	No	982	100	99	944	Poaceae	Family	99.7881	monococcum	47.2458	Triticum	51.3771	Poaceae	99.7881	Poales	99.7881
P001_WB04_k50.179027_357-648_rbcL	P001_WB04	203	rbcL	No	988	100	99	975	Poaceae	Family	100	monococcum	48.6154	Triticum	48.7179	Poaceae	100	Poales	100
P001_WB04_k50.187181_52-206_matK	P001_WB04	131	matK	No	453	100	99	256	Fagaceae	Family	100	coccifera	7.03125	Quercus	81.6406	Fagaceae	100	Fagales	100
P001_WB04_k50.187999_ITS2_PlL7_linked	P001_WB04	260	ITS2	No	4	100	99	4	Youngia	Genus	100	erythrocarpa	50	Youngia	100	Asteraceae	100	Asterales	100
P001_WB04_k50.40533_matK	P001_WB04	234	matK	No	31	100	99	20	Caryophyllaceae	Family	100	sp.	30	Stellaria	65	Caryophyllaceae	100	Caryophyllales	100
P001_WB04_k50.41545_ITS2_PlL7_linked	P001_WB04	366	ITS2	No	9	98.907	98	9	Caryophyllaceae	Family	100	githago	77.7778	Agrostemma	77.7778	Caryophyllaceae	100	Caryophyllales	100
P001_WB04_k50.65732_trnH-psbA_PlL4_linked	P001_WB04	124	trnH-psbA	No	33	100	99	31	Vicia	Genus	100	sativa	54.8387	Vicia	100	Fabaceae	100	Fabales	100
P001_WB04_k90.13754_1-215_rbcL	P001_WB04	215	rbcL	No	970	100	99	145	Poaceae	Family	100	cristatum	12.4138	Leymus	33.7931	Poaceae	100	Poales	100
P001_WB04_k90.24894_ITS1_complete	P001_WB04	261	ITS1	Yes	96	99.617	98.617	21	Rubus	Genus	100	coreanus	28.5714	Rubus	100	Rosaceae	100	Rosales	100
P001_WB04_k90.29569_ITS1_complete	P001_WB04	250	ITS1	Yes	15	99.6	98.6	4	Stellaria	Genus	100	chinensis	50	Stellaria	100	Caryophyllaceae	100	Caryophyllales	100
P001_WB04_k90.34324_ITS2_PlL7_linked	P001_WB04	130	ITS2	No	3	98.485	98	3	caninervis	Species	100	caninervis	100	Syntrichia	100	Pottiaceae	100	Pottiales	100
P001_WB04_k90.62243_rbcL	P001_WB04	236	rbcL	No	6	99.153	98.153	6	Hypnales	Order	100	attenuatus	16.6667	Pseudanomodon	33.3333	Neckeraceae	50	Hypnales	100
P001_WB04_k90.9163_ITS1_PlL6_linked	P001_WB04	163	ITS1	No	4	100	99	4	Youngia	Genus	100	erythrocarpa	50	Youngia	100	Asteraceae	100	Asterales	100
P001_WB05_k50.133065_rbcL	P001_WB05	193	rbcL	No	55	100	99	14	Lamiaceae	Family	100	basilicum	57.1429	Ocimum	92.8571	Lamiaceae	100	Lamiales	100
P001_WB05_k50.140755_trnH-psbA_PlL5_linked	P001_WB05	109	trnH-psbA	No	9	100	99	4	Poaceae	Family	100	americanus	25	Bromus	50	Poaceae	100	Poales	100
P001_WB05_k50.151934_trnH-psbA_PlL4_linked	P001_WB05	163	trnH-psbA	No	1445	100	99	37	Poaceae	Family	100	inermis	24.3243	Bromus	91.8919	Poaceae	100	Poales	100
P001_WB05_k50.89253_rbcL	P001_WB05	109	rbcL	No	206	100	99	95	Caryophyllaceae	Family	98.9474	heterophylla	18.9474	Silene	44.2105	Caryophyllaceae	98.9474	Caryophyllales	98.9474
P001_WB06_k29.222160_rbcL	P001_WB06	240	rbcL	No	20	100	99	19	sativa	Species	100	sativa	100	Cannabis	100	Cannabaceae	100	Rosales	100
P001_WB06_k50.1119_rbcL	P001_WB06	452	rbcL	No	182	99.558	98.558	94	Silene	Genus	98.9362	latifolia	14.8936	Silene	98.9362	Caryophyllaceae	100	Caryophyllales	100
P001_WB06_k50.36788_rbcL	P001_WB06	216	rbcL	No	71	100	99	64	Actinidiaceae	Family	100	chinensis	17.1875	Actinidia	92.1875	Actinidiaceae	100	Ericales	100
P001_WB06_k50.79208_ITS1_PlL7_linked	P001_WB06	120	ITS1	No	8	99.167	98.167	8	Actinidia	Genus	100	arguta	75	Actinidia	100	Actinidiaceae	100	Ericales	100
P001_WB06_k90.17264_rbcL	P001_WB06	219	rbcL	No	448	100	99	252	Actinidia	Genus	95.2381	arguta	16.6667	Actinidia	95.2381	Actinidiaceae	99.6032	Ericales	99.6032
P001_WB06_k90.19069_110-243_matK	P001_WB06	134	matK	No	106	100	99	91	Actinidiaceae	Family	100	chinensis	12.0879	Actinidia	71.4286	Actinidiaceae	100	Ericales	100
P001_WB07_k29.367061_1-302_rbcL	P001_WB07	302	rbcL	No	500	100	99	26	Malvaceae	Family	100	coccinea	30.7692	Sphaeralcea	42.3077	Malvaceae	100	Malvales	100
P001_WB07_k29.379376_trnH-psbA_PlL4_linked	P001_WB07	130	trnH-psbA	No	464	100	99	17	Brachypodium	Genus	100	hybridum	35.2941	Brachypodium	100	Poaceae	100	Poales	100
P001_WB07_k29.387655_rbcL	P001_WB07	213	rbcL	No	73	100	99	4	Malvaceae	Family	100	coromandelianum	75	Malvastrum	75	Malvaceae	100	Malvales	100
P001_WB07_k29.528486_matK	P001_WB07	165	matK	No	209	100	99	83	Malvaceae	Family	100	operculata	4.81928	Tarasa	32.5301	Malvaceae	100	Malvales	100
P001_WB07_k50.22726_rbcL	P001_WB07	225	rbcL	No	186	100	99	34	Malvaceae	Family	97.0588	rosea	11.7647	Malva	41.1765	Malvaceae	97.0588	Malvales	97.0588
P001_WB07_k50.321053_matK	P001_WB07	251	matK	No	176	100	99	19	Malvaceae	Family	100	coccinea	15.7895	Sphaeralcea	31.5789	Malvaceae	100	Malvales	100
P001_WB07_k90.11218_ITS1_PlL7_linked	P001_WB07	102	ITS1	No	85	100	99	54	Poaceae	Family	100	italica	40.7407	Setaria	85.1852	Poaceae	100	Poales	100
P001_WB07_k90.17617_1-162_rbcL	P001_WB07	68	rbcL	No	500	100	99	500	NA	No designation	NA	sinensis	5.8	Camellia	38.2	Theaceae	38.4	Ericales	44
P001_WB09_k29.460147_matK	P001_WB09	214	matK	No	344	100	99	256	Brassicaceae	Family	100	oleracea	19.1406	Brassica	55.0781	Brassicaceae	100	Brassicales	100
P001_WB09_k50.234785_ITS1_complete	P001_WB09	228	ITS1	Yes	1	98.684	98	1	papuana	Species	100	papuana	100	Opocunonia	100	Cunoniaceae	100	Oxalidales	100
P001_WB09_k90.102573_ITS1_PlL7_linked	P001_WB09	160	ITS1	No	4	100	99	2	Cypholophus	Genus	100	moluccanus	50	Cypholophus	100	Urticaceae	100	Rosales	100
P001_WB10_k29.321842_ITS2_PlL7_linked	P001_WB10	297	ITS2	No	1	98.99	98	1	aqueum	Species	100	aqueum	100	Syzygium	100	Myrtaceae	100	Myrtales	100
P001_WB10_k29.336220_rbcL	P001_WB10	158	rbcL	No	179	100	99	16	Cunoniaceae	Family	100	racemosa	12.5	Weinmannia	31.25	Cunoniaceae	100	Oxalidales	100
P001_WB10_k50.216760_ITS2_PlL8_linked	P001_WB10	306	ITS2	No	14	98.693	98	14	Sambucus	Genus	100	chinensis	57.1429	Sambucus	100	Adoxaceae	100	Dipsacales	100
P001_WB10_k50.95536_rbcL	P001_WB10	134	rbcL	No	131	100	99	29	NA	No designation	NA	sinensis	10.3448	Sloanea	27.5862	Cunoniaceae	51.7241	Oxalidales	79.3103
P001_WB10_k90.25307_ITS2_PlL7_linked	P001_WB10	147	ITS2	No	1	98.63	98	1	papuana	Species	100	papuana	100	Opocunonia	100	Cunoniaceae	100	Oxalidales	100
P001_WB10_k90.2867_ITS2_complete	P001_WB10	263	ITS2	Yes	13	98.859	98	13	Sambucus	Genus	100	chinensis	61.5385	Sambucus	100	Adoxaceae	100	Dipsacales	100
P001_WB10_k90.32347_ITS2_PlL7_linked	P001_WB10	148	ITS2	No	1	98.63	98	1	papuana	Species	100	papuana	100	Opocunonia	100	Cunoniaceae	100	Oxalidales	100
P001_WB10_k90.3863_ITS1_PlL6_linked	P001_WB10	144	ITS1	No	1	99.306	98.306	1	papuana	Species	100	papuana	100	Opocunonia	100	Cunoniaceae	100	Oxalidales	100
P001_WB10_k90.5650_ITS2_PlL7_linked	P001_WB10	149	ITS2	No	1	98.63	98	1	papuana	Species	100	papuana	100	Opocunonia	100	Cunoniaceae	100	Oxalidales	100
P001_WB10_k90.58537_ITS2_PlL7_linked	P001_WB10	138	ITS2	No	1	98.551	98	1	papuana	Species	100	papuana	100	Opocunonia	100	Cunoniaceae	100	Oxalidales	100
P001_WB11_k29.583407_ITS1_PlL6_linked	P001_WB11	129	ITS1	No	30	100	99	19	Poaceae	Family	100	hybrid	63.1579	Saccharum	94.7368	Poaceae	100	Poales	100
P001_WB12_k29.115250_251-388_ITS1_PlL6_linked	P001_WB12	110	ITS1	No	5	99.091	98.091	5	Matayba	Genus	100	elaeagnoides	60	Matayba	100	Sapindaceae	100	Sapindales	100
P001_WB12_k29.298617_matK	P001_WB12	220	matK	No	496	100	99	481	Fagaceae	Family	100	phillyraeoides	9.35551	Quercus	74.6362	Fagaceae	100	Fagales	100
P001_WB12_k29.306043_matK	P001_WB12	219	matK	No	178	100	99	52	Euphorbia	Genus	100	maculata	23.0769	Euphorbia	100	Euphorbiaceae	100	Malpighiales	100
P001_WB12_k50.167549_rbcL	P001_WB12	546	rbcL	No	44	98.378	98	44	Salvia	Genus	100	splendens	13.6364	Salvia	100	Lamiaceae	100	Lamiales	100
P001_WC01_k29.182580_rbcL	P001_WC01	251	rbcL	No	53	99.197	98.197	47	Silene	Genus	95.7447	vulgaris	21.2766	Silene	95.7447	Caryophyllaceae	100	Caryophyllales	100
P001_WC02_k29.412721_rbcL	P001_WC02	290	rbcL	No	1	98.347	98	1	unguiculata	Species	100	unguiculata	100	Vigna	100	Fabaceae	100	Fabales	100
P001_WC02_k50.195054_rbcL	P001_WC02	234	rbcL	No	185	100	99	154	Fabaceae	Family	100	montana	70.7792	Pueraria	72.7273	Fabaceae	100	Fabales	100
P001_WC02_k50.198252_trnH-psbA_PlL4_linked	P001_WC02	148	trnH-psbA	No	31	100	99	2	stipitata	Species	100	stipitata	100	Aristida	100	Poaceae	100	Poales	100
P001_WC02_k50.51577_ITS1_PlL6_linked	P001_WC02	273	ITS1	No	2	99.634	98.634	2	thomaeum	Species	100	thomaeum	100	Oropetium	100	Poaceae	100	Poales	100
P001_WC02_k50.61353_ITS1_PlL7_linked	P001_WC02	112	ITS1	No	2	99.107	98.107	2	africana	Species	100	africana	100	Commelina	100	Commelinaceae	100	Commelinales	100
P001_WC02_k90.12956_ITS2_PlL8_linked	P001_WC02	233	ITS2	No	2	98.712	98	2	Aristida	Genus	100	stipitata;Aristida	50	Aristida	100	Poaceae	100	Poales	100
P001_WC02_k90.13445_ITS1_complete	P001_WC02	196	ITS1	Yes	1161	100	99	1025	NA	No designation	NA	acuminata	72.1951	Musa	75.5122	Musaceae	76.0976	Zingiberales	76.0976
P001_WC02_k90.13445_ITS2_PlL7_linked	P001_WC02	118	ITS2	No	4	99.153	98.153	4	Commelina	Genus	100	communis	75	Commelina	100	Commelinaceae	100	Commelinales	100
P001_WC02_k90.24343_ITS2_PlL7_linked	P001_WC02	152	ITS2	No	4	100	99	2	thomaeum	Species	100	thomaeum	100	Oropetium	100	Poaceae	100	Poales	100
P001_WC02_k90.38906_rbcL	P001_WC02	247	rbcL	No	75	99.595	98.595	44	Commelinaceae	Family	100	erecta	25	Commelina	72.7273	Commelinaceae	100	Commelinales	100
P001_WC02_k90.47574_rbcL	P001_WC02	227	rbcL	No	303	99.559	98.559	29	Lamiaceae	Family	100	hederacea	13.7931	Glechoma	27.5862	Lamiaceae	100	Lamiales	100
P001_WC02_k90.58020_rbcL	P001_WC02	249	rbcL	No	105	100	99	48	Aristida	Genus	100	congesta	14.5833	Aristida	100	Poaceae	100	Poales	100
P001_WC04_k29.143713_rbcL	P001_WC04	185	rbcL	No	376	99.459	98.459	223	Silene	Genus	96.861	vulgaris	7.62332	Silene	96.861	Caryophyllaceae	99.5516	Caryophyllales	99.5516
P001_WC04_k29.227038_rbcL	P001_WC04	62	rbcL	No	501	100	99	500	NA	No designation	NA	montana	21	Pueraria	22	Fabaceae	31	Myrtales	33.6
P001_WC04_k29.392576_ITS2_PlL7_linked	P001_WC04	217	ITS2	No	6	99.539	98.539	5	Silene	Genus	100	arabica	20	Silene	100	Caryophyllaceae	100	Caryophyllales	100
P001_WC04_k29.428726_rbcL	P001_WC04	138	rbcL	No	101	99.275	98.275	101	Silene	Genus	99.0099	vulgaris	9.90099	Silene	99.0099	Caryophyllaceae	99.0099	Caryophyllales	99.0099
P001_WC04_k29.437181_trnH-psbA_PlL5_linked	P001_WC04	188	trnH-psbA	No	127	99.468	98.468	113	Syzygium	Genus	97.3451	aromaticum	9.73451	Syzygium	97.3451	Myrtaceae	100	Myrtales	100
P001_WC04_k29.46322_rbcL	P001_WC04	216	rbcL	No	498	100	99	272	Myrtaceae	Family	99.2647	behriana	25.3676	Eucalyptus	63.2353	Myrtaceae	99.2647	Myrtales	100
P001_WC04_k29.59801_rbcL	P001_WC04	264	rbcL	No	126	99.621	98.621	24	Silene	Genus	100	antirrhina	8.33333	Silene	100	Caryophyllaceae	100	Caryophyllales	100
P001_WC04_k50.129578_rbcL	P001_WC04	233	rbcL	No	9	99.571	98.571	3	Pottiaceae	Family	100	constrictus	33.3333	Didymodon	66.6667	Pottiaceae	100	Pottiales	100
P001_WC04_k50.160792_rbcL	P001_WC04	610	rbcL	No	500	100	99	499	Myrtaceae	Family	99.7996	behriana	13.8277	Eucalyptus	34.2685	Myrtaceae	99.7996	Myrtales	99.7996
P001_WC04_k50.212034_rbcL	P001_WC04	444	rbcL	No	78	99.55	98.55	14	Silene	Genus	100	gracilicaulis	14.2857	Silene	100	Caryophyllaceae	100	Caryophyllales	100
P001_WC04_k50.47891_rbcL	P001_WC04	670	rbcL	No	323	100	99	109	Myrtaceae	Family	100	behriana	9.17431	Eucalyptus	42.2018	Myrtaceae	100	Myrtales	100
P001_WC04_k50.60136_ITS2_PlL7_linked	P001_WC04	168	ITS2	No	4	100	99	4	caninervis	Species	100	caninervis	100	Syntrichia	100	Pottiaceae	100	Pottiales	100
P001_WC04_k50.86892_rbcL	P001_WC04	175	rbcL	No	101	98.857	98	101	Silene	Genus	95.0495	armeria	6.93069	Silene	95.0495	Caryophyllaceae	99.0099	Caryophyllales	99.0099
P001_WC04_k50.89430_ITS1_PlL6_linked	P001_WC04	157	ITS1	No	51	100	99	24	Citrus	Genus	95.8333	maxima	58.3333	Citrus	95.8333	Rutaceae	95.8333	Sapindales	95.8333
P001_WC04_k90.10649_ITS2_PlL7_linked	P001_WC04	144	ITS2	No	8	98.611	98	8	Syzygium	Genus	100	banksii	12.5	Syzygium	100	Myrtaceae	100	Myrtales	100
P001_WC04_k90.44153_132-268_matK	P001_WC04	137	matK	No	496	100	99	434	Syzygium	Genus	96.0829	sp.	13.3641	Syzygium	96.0829	Myrtaceae	100	Myrtales	100
P001_WC04_k90.46121_ITS1_PlL7_linked	P001_WC04	102	ITS1	No	7	98.039	98	7	Myrtales	Order	100	myrtifolia	28.5714	Syzygium	57.1429	Myrtaceae	85.7143	Myrtales	100
P001_WC04_k90.53695_ITS1_PlL7_linked	P001_WC04	109	ITS1	No	7	98.165	98	7	Myrtales	Order	100	myrtifolia	28.5714	Syzygium	57.1429	Myrtaceae	85.7143	Myrtales	100
P001_WC04_k90.62435_ITS1_PlL7_linked	P001_WC04	131	ITS1	No	3	98.473	98	3	Myrtales	Order	100	bellirica	33.3333	Syzygium	66.6667	Myrtaceae	66.6667	Myrtales	100
P001_WC04_k90.66358_ITS1_PlL7_linked	P001_WC04	101	ITS1	No	7	98.02	98	7	Myrtales	Order	100	myrtifolia	28.5714	Syzygium	57.1429	Myrtaceae	85.7143	Myrtales	100
P001_WC04_k90.6828_ITS1_PlL7_linked	P001_WC04	131	ITS1	No	3	98.473	98	3	Myrtales	Order	100	bellirica	33.3333	Syzygium	66.6667	Myrtaceae	66.6667	Myrtales	100
P001_WC05_k50.99463_ITS2_PlL7_linked	P001_WC05	147	ITS2	No	3	98.639	98	3	Silene	Genus	100	arabica	33.3333	Silene	100	Caryophyllaceae	100	Caryophyllales	100
P001_WC05_k90.5480_rbcL	P001_WC05	225	rbcL	No	56	100	99	17	Pottiaceae	Family	100	ruralis	17.6471	Syntrichia	47.0588	Pottiaceae	100	Pottiales	100
P001_WC07_k29.161349_rbcL	P001_WC07	156	rbcL	No	153	99.359	98.359	9	Silene	Genus	100	gracilicaulis	22.2222	Silene	100	Caryophyllaceae	100	Caryophyllales	100
P001_WC07_k29.192506_matK	P001_WC07	227	matK	No	217	100	99	134	Cupressaceae	Family	100	chinensis	11.194	Juniperus	64.9254	Cupressaceae	100	Cupressales	100
P001_WC07_k29.2216_rbcL	P001_WC07	256	rbcL	No	99	99.609	98.609	44	Silene	Genus	100	latifolia	11.3636	Silene	100	Caryophyllaceae	100	Caryophyllales	100
P001_WC07_k29.264332_rbcL	P001_WC07	150	rbcL	No	281	100	99	179	Fabaceae	Family	100	montana	62.0112	Pueraria	65.3631	Fabaceae	100	Fabales	100
P001_WC07_k29.75878_matK	P001_WC07	229	matK	No	500	100	99	500	Poaceae	Family	100	spontaneum	11.8	Saccharum	21.2	Poaceae	100	Poales	100
P001_WC07_k50.113066_rbcL	P001_WC07	204	rbcL	No	466	100	99	255	Actinidia	Genus	95.2941	arguta	16.4706	Actinidia	95.2941	Actinidiaceae	99.6078	Ericales	99.6078
P001_WC07_k50.114176_ITS2_PlL7_linked	P001_WC07	252	ITS2	No	110	100	99	105	NA	No designation	NA	max	58.0952	Glycine	70.4762	Fabaceae	70.4762	Fabales	70.4762
P001_WC07_k90.15886_ITS1_PlL7_linked	P001_WC07	113	ITS1	No	85	99.115	98.115	85	Saccharum	Genus	97.6471	hybrid	45.8824	Saccharum	97.6471	Poaceae	100	Poales	100
P001_WC07_k90.1852_ITS1_PlL7_linked	P001_WC07	113	ITS1	No	85	99.115	98.115	85	Saccharum	Genus	97.6471	hybrid	45.8824	Saccharum	97.6471	Poaceae	100	Poales	100
P001_WC07_k90.1853_ITS1_PlL7_linked	P001_WC07	113	ITS1	No	33	98.23	98	33	Poaceae	Family	100	hybrid	66.6667	Saccharum	93.9394	Poaceae	100	Poales	100
P001_WC07_k90.19391_rbcL	P001_WC07	249	rbcL	No	500	100	99	499	Poaceae	Family	100	spontaneum	12.8257	Saccharum	20.8417	Poaceae	100	Poales	100
P001_WC07_k90.24911_ITS2_PlL8_linked	P001_WC07	208	ITS2	No	6	99.038	98.038	6	Silene	Genus	100	colorata	33.3333	Silene	100	Caryophyllaceae	100	Caryophyllales	100
P001_WC07_k90.47836_matK	P001_WC07	251	matK	No	500	100	99	492	Poaceae	Family	99.7967	spontaneum	12.1951	Saccharum	17.4797	Poaceae	99.7967	Poales	99.7967
P001_WC07_k90.49543_ITS1_PlL7_linked	P001_WC07	143	ITS1	No	50	99.301	98.301	50	Saccharum	Genus	96	hybrid	72	Saccharum	96	Poaceae	100	Poales	100
P001_WC07_k90.61444_ITS1_PlL6_linked	P001_WC07	122	ITS1	No	31	100	99	19	Poaceae	Family	100	hybrid	63.1579	Saccharum	94.7368	Poaceae	100	Poales	100
P001_WC07_k90.72171_ITS1_PlL7_linked	P001_WC07	122	ITS1	No	86	99.18	98.18	86	Saccharum	Genus	97.6744	hybrid	45.3488	Saccharum	97.6744	Poaceae	100	Poales	100
P001_WC07_k90.9794_ITS1_PlL7_linked	P001_WC07	128	ITS1	No	84	99.219	98.219	84	Saccharum	Genus	97.619	hybrid	46.4286	Saccharum	97.619	Poaceae	100	Poales	100
P001_WC09_k50.190559_rbcL	P001_WC09	176	rbcL	No	500	100	99	499	Poaceae	Family	99.7996	triandra	13.8277	Saccharum	26.4529	Poaceae	99.7996	Poales	99.7996
P001_WC09_k50.281783_ITS1_PlL6_linked	P001_WC09	108	ITS1	No	75	100	99	51	Saccharum	Genus	96.0784	spontaneum	82.3529	Saccharum	96.0784	Poaceae	100	Poales	100
P001_WC09_k90.14314_ITS1_PlL6_linked	P001_WC09	204	ITS1	No	39	100	99	28	Poaceae	Family	100	hybrid	67.8571	Saccharum	92.8571	Poaceae	100	Poales	100
P001_WC09_k90.14870_ITS2_PlL7_linked	P001_WC09	124	ITS2	No	1	98.387	98	1	papuana	Species	100	papuana	100	Opocunonia	100	Cunoniaceae	100	Oxalidales	100
P001_WC09_k90.77209_ITS2_PlL7_linked	P001_WC09	124	ITS2	No	1	99.194	98.194	1	papuana	Species	100	papuana	100	Opocunonia	100	Cunoniaceae	100	Oxalidales	100
P001_WC10_k29.161920_rbcL	P001_WC10	251	rbcL	No	159	100	99	111	Moraceae	Family	100	alba	49.5495	Morus	88.2883	Moraceae	100	Rosales	100
P001_WC10_k50.260112_ITS1_PlL7_linked	P001_WC10	195	ITS1	No	102	100	99	99	Morus	Genus	96.9697	alba	52.5253	Morus	96.9697	Moraceae	96.9697	Rosales	96.9697
P001_WC10_k90.83119_rbcL	P001_WC10	223	rbcL	No	116	100	99	21	Moraceae	Family	100	notabilis	28.5714	Morus	42.8571	Moraceae	100	Rosales	100
P001_WC10_k90.860_ITS2_PlL7_linked	P001_WC10	210	ITS2	No	133	100	99	130	Morus	Genus	96.1538	alba	50.7692	Morus	96.1538	Moraceae	96.1538	Rosales	96.1538
P001_WC11_k50.30740_rbcL	P001_WC11	212	rbcL	No	500	100	99	381	Poaceae	Family	100	spontaneum	16.273	Saccharum	24.4094	Poaceae	100	Poales	100
P001_WC11_k50.45523_matK	P001_WC11	190	matK	No	500	100	99	500	Poaceae	Family	100	spontaneum	11.8	Saccharum	21.2	Poaceae	100	Poales	100
P001_WC11_k50.70269_rbcL	P001_WC11	248	rbcL	No	498	99.597	98.597	439	Zingiberales	Order	100	acuminata	14.3508	Musa	49.2027	Musaceae	54.2141	Zingiberales	100
P001_WC11_k50.71260_rbcL	P001_WC11	187	rbcL	No	1	100	99	1	officinarum	Species	100	officinarum	100	Saccharum	100	Poaceae	100	Poales	100
P001_WC11_k50.9765_matK	P001_WC11	124	matK	No	500	100	99	500	Poaceae	Family	100	spontaneum	11.6	Saccharum	19.6	Poaceae	100	Poales	100
P001_WC11_k90.10069_ITS1_PlL7_linked	P001_WC11	143	ITS1	No	50	99.301	98.301	50	Saccharum	Genus	96	hybrid	72	Saccharum	96	Poaceae	100	Poales	100
P001_WC11_k90.1071_ITS1_PlL6_linked	P001_WC11	118	ITS1	No	28	99.153	98.153	28	Poaceae	Family	100	hybrid	53.5714	Saccharum	92.8571	Poaceae	100	Poales	100
P001_WC11_k90.10848_ITS1_PlL7_linked	P001_WC11	128	ITS1	No	85	99.219	98.219	85	Saccharum	Genus	97.6471	hybrid	45.8824	Saccharum	97.6471	Poaceae	100	Poales	100
P001_WC11_k90.11054_ITS1_PlL7_linked	P001_WC11	114	ITS1	No	55	99.123	98.123	55	Saccharum	Genus	100	spontaneum	72.7273	Saccharum	100	Poaceae	100	Poales	100
P001_WC11_k90.11123_ITS1_PlL6_linked	P001_WC11	118	ITS1	No	19	99.153	98.153	19	Poaceae	Family	100	hybrid	63.1579	Saccharum	94.7368	Poaceae	100	Poales	100
P001_WC11_k90.11379_ITS1_PlL7_linked	P001_WC11	105	ITS1	No	85	99.048	98.048	85	Saccharum	Genus	97.6471	hybrid	45.8824	Saccharum	97.6471	Poaceae	100	Poales	100
P001_WC11_k90.11404_ITS1_PlL7_linked	P001_WC11	113	ITS1	No	34	98.23	98	34	Poaceae	Family	100	hybrid	64.7059	Saccharum	94.1176	Poaceae	100	Poales	100
P001_WC11_k90.1172_ITS1_PlL7_linked	P001_WC11	109	ITS1	No	34	98.165	98	34	Poaceae	Family	100	hybrid	67.6471	Saccharum	94.1176	Poaceae	100	Poales	100
P001_WC11_k90.12162_ITS1_PlL7_linked	P001_WC11	124	ITS1	No	85	99.194	98.194	85	Saccharum	Genus	97.6471	hybrid	45.8824	Saccharum	97.6471	Poaceae	100	Poales	100
P001_WC11_k90.1239_ITS1_PlL7_linked	P001_WC11	109	ITS1	No	85	99.083	98.083	85	Saccharum	Genus	97.6471	hybrid	45.8824	Saccharum	97.6471	Poaceae	100	Poales	100
P001_WC11_k90.1240_ITS1_PlL7_linked	P001_WC11	109	ITS1	No	85	99.083	98.083	85	Saccharum	Genus	97.6471	hybrid	45.8824	Saccharum	97.6471	Poaceae	100	Poales	100
P001_WC11_k90.1241_ITS1_PlL7_linked	P001_WC11	109	ITS1	No	85	100	99	34	Poaceae	Family	100	hybrid	67.6471	Saccharum	94.1176	Poaceae	100	Poales	100
P001_WC11_k90.12590_ITS1_PlL7_linked	P001_WC11	116	ITS1	No	139	99.138	98.138	139	Saccharum	Genus	98.5612	hybrid	42.446	Saccharum	98.5612	Poaceae	100	Poales	100
P001_WC11_k90.12701_rbcL	P001_WC11	179	rbcL	No	500	99.441	98.441	500	Poaceae	Family	99.8	triandra	13	Saccharum	17.2	Poaceae	99.8	Poales	99.8
P001_WC11_k90.12857_ITS1_PlL7_linked	P001_WC11	150	ITS1	No	73	99.333	98.333	52	Saccharum	Genus	96.1538	hybrid	69.2308	Saccharum	96.1538	Poaceae	100	Poales	100
P001_WC11_k90.12968_ITS1_PlL6_linked	P001_WC11	112	ITS1	No	49	99.107	98.107	49	Saccharum	Genus	100	spontaneum	85.7143	Saccharum	100	Poaceae	100	Poales	100
P001_WC11_k90.13156_rbcL	P001_WC11	179	rbcL	No	501	99.441	98.441	501	Poaceae	Family	100	spontaneum	12.7745	Saccharum	19.5609	Poaceae	100	Poales	100
P001_WC11_k90.13613_ITS1_PlL7_linked	P001_WC11	116	ITS1	No	139	99.138	98.138	139	Saccharum	Genus	98.5612	hybrid	42.446	Saccharum	98.5612	Poaceae	100	Poales	100
P001_WC11_k90.13985_ITS1_PlL6_linked	P001_WC11	106	ITS1	No	19	99.057	98.057	19	Poaceae	Family	100	hybrid	63.1579	Saccharum	94.7368	Poaceae	100	Poales	100
P001_WC11_k90.1399_rbcL	P001_WC11	179	rbcL	No	500	99.441	98.441	500	Poaceae	Family	100	triandra	13.4	Saccharum	19	Poaceae	100	Poales	100
P001_WC11_k90.14071_ITS1_PlL7_linked	P001_WC11	114	ITS1	No	85	99.123	98.123	85	Saccharum	Genus	97.6471	hybrid	45.8824	Saccharum	97.6471	Poaceae	100	Poales	100
P001_WC11_k90.14362_ITS1_PlL7_linked	P001_WC11	111	ITS1	No	33	98.198	98	33	Poaceae	Family	100	hybrid	66.6667	Saccharum	93.9394	Poaceae	100	Poales	100
P001_WC11_k90.14595_ITS1_PlL6_linked	P001_WC11	102	ITS1	No	29	99.02	98.02	29	Poaceae	Family	100	hybrid	55.1724	Saccharum	93.1034	Poaceae	100	Poales	100
P001_WC11_k90.14669_ITS1_PlL7_linked	P001_WC11	126	ITS1	No	86	99.206	98.206	86	Saccharum	Genus	97.6744	hybrid	45.3488	Saccharum	97.6744	Poaceae	100	Poales	100
P001_WC11_k90.14968_ITS1_PlL7_linked	P001_WC11	106	ITS1	No	33	98.113	98	33	Poaceae	Family	100	hybrid	66.6667	Saccharum	93.9394	Poaceae	100	Poales	100
P001_WC11_k90.1497_rbcL	P001_WC11	179	rbcL	No	499	99.441	98.441	499	Poaceae	Family	100	triandra	14.2285	Saccharum	19.4389	Poaceae	100	Poales	100
P001_WC11_k90.15261_rbcL	P001_WC11	179	rbcL	No	500	99.441	98.441	499	Poaceae	Family	99.7996	triandra	13.8277	Saccharum	26.4529	Poaceae	99.7996	Poales	99.7996
P001_WC11_k90.15334_ITS1_PlL6_linked	P001_WC11	114	ITS1	No	29	99.123	98.123	29	Poaceae	Family	100	hybrid	55.1724	Saccharum	93.1034	Poaceae	100	Poales	100
P001_WC11_k90.15357_ITS1_PlL7_linked	P001_WC11	118	ITS1	No	85	99.153	98.153	85	Saccharum	Genus	97.6471	hybrid	45.8824	Saccharum	97.6471	Poaceae	100	Poales	100
P001_WC11_k90.16506_ITS1_PlL6_linked	P001_WC11	107	ITS1	No	19	99.065	98.065	19	Poaceae	Family	100	hybrid	63.1579	Saccharum	94.7368	Poaceae	100	Poales	100
P001_WC11_k90.17398_rbcL	P001_WC11	179	rbcL	No	500	99.441	98.441	500	Poaceae	Family	99.8	triandra	13.8	Saccharum	21.8	Poaceae	99.8	Poales	99.8
P001_WC11_k90.17445_rbcL	P001_WC11	179	rbcL	No	501	99.441	98.441	500	Poaceae	Family	100	spontaneum	12.8	Saccharum	20.8	Poaceae	100	Poales	100
P001_WC11_k90.1744_rbcL	P001_WC11	179	rbcL	No	500	99.441	98.441	500	Poaceae	Family	100	spontaneum	12.4	Saccharum	19	Poaceae	100	Poales	100
P001_WC11_k90.1768_rbcL	P001_WC11	179	rbcL	No	543	100	99	539	Poaceae	Family	99.8145	spontaneum	10.2041	Saccharum	14.1002	Poaceae	99.8145	Poales	100
P001_WC11_k90.17791_rbcL	P001_WC11	179	rbcL	No	500	99.441	98.441	500	Poaceae	Family	99.8	mays	11.8	Saccharum	14.8	Poaceae	99.8	Poales	99.8
P001_WC11_k90.17793_ITS1_PlL7_linked	P001_WC11	135	ITS1	No	33	98.519	98	33	Poaceae	Family	100	hybrid	66.6667	Saccharum	93.9394	Poaceae	100	Poales	100
P001_WC11_k90.18009_ITS1_PlL7_linked	P001_WC11	117	ITS1	No	33	98.291	98	33	Poaceae	Family	100	hybrid	66.6667	Saccharum	93.9394	Poaceae	100	Poales	100
P001_WC11_k90.18085_rbcL	P001_WC11	179	rbcL	No	500	99.441	98.441	500	Poaceae	Family	100	triandra	13.6	Saccharum	16.4	Poaceae	100	Poales	100
P001_WC11_k90.18120_ITS1_PlL7_linked	P001_WC11	113	ITS1	No	33	98.23	98	33	Poaceae	Family	100	hybrid	66.6667	Saccharum	93.9394	Poaceae	100	Poales	100
P001_WC11_k90.18121_ITS1_PlL7_linked	P001_WC11	113	ITS1	No	86	99.115	98.115	86	Saccharum	Genus	97.6744	hybrid	45.3488	Saccharum	97.6744	Poaceae	100	Poales	100
P001_WC11_k90.18289_1-241_rbcL	P001_WC11	241	rbcL	No	501	100	99	500	Poaceae	Family	100	spontaneum	12.8	Saccharum	21	Poaceae	100	Poales	100
P001_WC11_k90.1848_ITS1_PlL7_linked	P001_WC11	146	ITS1	No	50	99.315	98.315	50	Saccharum	Genus	96	hybrid	72	Saccharum	96	Poaceae	100	Poales	100
P001_WC11_k90.18522_ITS1_PlL7_linked	P001_WC11	128	ITS1	No	34	98.438	98	34	Poaceae	Family	100	hybrid	64.7059	Saccharum	94.1176	Poaceae	100	Poales	100
P001_WC11_k90.1914_ITS1_PlL7_linked	P001_WC11	108	ITS1	No	85	99.074	98.074	85	Saccharum	Genus	97.6471	hybrid	45.8824	Saccharum	97.6471	Poaceae	100	Poales	100
P001_WC11_k90.19297_ITS1_PlL6_linked	P001_WC11	107	ITS1	No	16	98.131	98	16	Saccharum	Genus	100	hybrid	62.5	Saccharum	100	Poaceae	100	Poales	100
P001_WC11_k90.19535_rbcL	P001_WC11	160	rbcL	No	541	100	99	541	Poaceae	Family	99.6303	spontaneum	11.2754	Saccharum	16.8207	Poaceae	99.6303	Poales	100
P001_WC11_k90.19776_ITS1_PlL6_linked	P001_WC11	103	ITS1	No	29	99.029	98.029	29	Poaceae	Family	100	hybrid	55.1724	Saccharum	93.1034	Poaceae	100	Poales	100
P001_WC11_k90.20265_ITS1_PlL7_linked	P001_WC11	106	ITS1	No	85	99.057	98.057	85	Saccharum	Genus	97.6471	hybrid	45.8824	Saccharum	97.6471	Poaceae	100	Poales	100
P001_WC11_k90.20494_ITS1_PlL7_linked	P001_WC11	106	ITS1	No	33	98.113	98	33	Poaceae	Family	100	hybrid	66.6667	Saccharum	93.9394	Poaceae	100	Poales	100
P001_WC11_k90.21747_ITS1_PlL7_linked	P001_WC11	145	ITS1	No	27	99.31	98.31	27	Saccharum	Genus	100	spontaneum	81.4815	Saccharum	100	Poaceae	100	Poales	100
P001_WC11_k90.21867_ITS1_PlL6_linked	P001_WC11	102	ITS1	No	21	99.02	98.02	21	Saccharum	Genus	95.2381	hybrid	57.1429	Saccharum	95.2381	Poaceae	100	Poales	100
P001_WC11_k90.22774_ITS1_PlL7_linked	P001_WC11	127	ITS1	No	84	99.213	98.213	84	Saccharum	Genus	97.619	hybrid	46.4286	Saccharum	97.619	Poaceae	100	Poales	100
P001_WC11_k90.23871_ITS1_PlL7_linked	P001_WC11	117	ITS1	No	108	99.145	98.145	108	Saccharum	Genus	98.1481	hybrid	55.5556	Saccharum	98.1481	Poaceae	100	Poales	100
P001_WC11_k90.24424_ITS1_PlL7_linked	P001_WC11	106	ITS1	No	55	99.057	98.057	55	Saccharum	Genus	100	spontaneum	72.7273	Saccharum	100	Poaceae	100	Poales	100
P001_WC11_k90.24581_matK	P001_WC11	779	matK	No	500	100	99	244	Poaceae	Family	100	spontaneum	23.7705	Saccharum	31.1475	Poaceae	100	Poales	100
P001_WC11_k90.25384_ITS1_PlL6_linked	P001_WC11	103	ITS1	No	21	99.029	98.029	21	Saccharum	Genus	95.2381	hybrid	57.1429	Saccharum	95.2381	Poaceae	100	Poales	100
P001_WC11_k90.26603_rbcL	P001_WC11	98	rbcL	No	562	100	99	550	Poaceae	Family	100	rufipogon	40.5455	Oryza	48.1818	Poaceae	100	Poales	100
P001_WC11_k90.26809_rbcL	P001_WC11	137	rbcL	No	500	100	99	499	Poaceae	Family	100	triandra	14.0281	Saccharum	18.8377	Poaceae	100	Poales	100
P001_WC11_k90.26912_ITS1_PlL7_linked	P001_WC11	145	ITS1	No	50	99.31	98.31	50	Saccharum	Genus	96	hybrid	72	Saccharum	96	Poaceae	100	Poales	100
P001_WC11_k90.27206_ITS1_PlL6_linked	P001_WC11	107	ITS1	No	29	99.065	98.065	29	Poaceae	Family	100	hybrid	55.1724	Saccharum	93.1034	Poaceae	100	Poales	100
P001_WC11_k90.27384_ITS1_PlL7_linked	P001_WC11	128	ITS1	No	54	99.219	98.219	54	Saccharum	Genus	100	spontaneum	72.2222	Saccharum	100	Poaceae	100	Poales	100
P001_WC11_k90.27399_ITS1_PlL7_linked	P001_WC11	131	ITS1	No	50	99.237	98.237	50	Saccharum	Genus	96	hybrid	72	Saccharum	96	Poaceae	100	Poales	100
P001_WC11_k90.27497_rbcL	P001_WC11	179	rbcL	No	500	99.441	98.441	500	Poaceae	Family	100	triandra	13.4	Saccharum	19	Poaceae	100	Poales	100
P001_WC11_k90.274_rbcL	P001_WC11	121	rbcL	No	543	99.174	98.174	543	Poaceae	Family	100	triandra	12.1547	Saccharum	14.733	Poaceae	100	Poales	100
P001_WC11_k90.28041_ITS1_PlL6_linked	P001_WC11	107	ITS1	No	29	99.065	98.065	29	Poaceae	Family	100	hybrid	55.1724	Saccharum	93.1034	Poaceae	100	Poales	100
P001_WC11_k90.28328_ITS1_PlL7_linked	P001_WC11	103	ITS1	No	56	99.029	98.029	55	Saccharum	Genus	100	spontaneum	72.7273	Saccharum	100	Poaceae	100	Poales	100
P001_WC11_k90.28329_ITS1_PlL7_linked	P001_WC11	103	ITS1	No	86	99.029	98.029	85	Saccharum	Genus	97.6471	hybrid	45.8824	Saccharum	97.6471	Poaceae	100	Poales	100
P001_WC11_k90.28418_rbcL	P001_WC11	179	rbcL	No	500	99.441	98.441	500	Poaceae	Family	100	triandra	13.6	Saccharum	16.4	Poaceae	100	Poales	100
P001_WC11_k90.28708_ITS2_PlL8_linked	P001_WC11	141	ITS2	No	48	99.291	98.291	48	Saccharum	Genus	100	hybrid	66.6667	Saccharum	100	Poaceae	100	Poales	100
P001_WC11_k90.29365_ITS1_PlL7_linked	P001_WC11	102	ITS1	No	56	99.02	98.02	56	Saccharum	Genus	100	spontaneum	71.4286	Saccharum	100	Poaceae	100	Poales	100
P001_WC11_k90.29373_rbcL	P001_WC11	179	rbcL	No	500	99.441	98.441	500	Poaceae	Family	99.8	triandra	13.6	Saccharum	17.2	Poaceae	99.8	Poales	99.8
P001_WC11_k90.29822_ITS1_PlL7_linked	P001_WC11	128	ITS1	No	34	98.438	98	34	Poaceae	Family	100	hybrid	64.7059	Saccharum	94.1176	Poaceae	100	Poales	100
P001_WC11_k90.29847_ITS1_PlL6_linked	P001_WC11	122	ITS1	No	30	99.18	98.18	30	Poaceae	Family	100	hybrid	53.3333	Saccharum	93.3333	Poaceae	100	Poales	100
P001_WC11_k90.29942_ITS1_PlL7_linked	P001_WC11	122	ITS1	No	85	99.18	98.18	85	Saccharum	Genus	97.6471	hybrid	45.8824	Saccharum	97.6471	Poaceae	100	Poales	100
P001_WC11_k90.29943_ITS1_PlL7_linked	P001_WC11	122	ITS1	No	33	98.361	98	33	Poaceae	Family	100	hybrid	66.6667	Saccharum	93.9394	Poaceae	100	Poales	100
P001_WC11_k90.29974_ITS1_PlL7_linked	P001_WC11	111	ITS1	No	33	98.198	98	33	Poaceae	Family	100	hybrid	66.6667	Saccharum	93.9394	Poaceae	100	Poales	100
P001_WC11_k90.2998_ITS1_PlL7_linked	P001_WC11	110	ITS1	No	33	98.182	98	33	Poaceae	Family	100	hybrid	66.6667	Saccharum	93.9394	Poaceae	100	Poales	100
P001_WC11_k90.31397_ITS1_PlL7_linked	P001_WC11	107	ITS1	No	55	99.065	98.065	55	Saccharum	Genus	100	spontaneum	72.7273	Saccharum	100	Poaceae	100	Poales	100
P001_WC11_k90.31539_ITS1_PlL7_linked	P001_WC11	122	ITS1	No	86	99.18	98.18	86	Saccharum	Genus	97.6744	hybrid	45.3488	Saccharum	97.6744	Poaceae	100	Poales	100
P001_WC11_k90.31862_ITS1_PlL7_linked	P001_WC11	128	ITS1	No	33	98.438	98	33	Poaceae	Family	100	hybrid	66.6667	Saccharum	93.9394	Poaceae	100	Poales	100
P001_WC11_k90.3191_rbcL	P001_WC11	126	rbcL	No	500	100	99	500	Poaceae	Family	99.8	triandra	14	Themeda	16.8	Poaceae	99.8	Poales	99.8
P001_WC11_k90.32005_ITS1_PlL7_linked	P001_WC11	117	ITS1	No	85	99.145	98.145	85	Saccharum	Genus	97.6471	hybrid	45.8824	Saccharum	97.6471	Poaceae	100	Poales	100
P001_WC11_k90.32006_ITS1_PlL7_linked	P001_WC11	117	ITS1	No	33	98.291	98	33	Poaceae	Family	100	hybrid	66.6667	Saccharum	93.9394	Poaceae	100	Poales	100
P001_WC11_k90.32719_matK	P001_WC11	586	matK	No	1516	100	99	992	Poaceae	Family	99.7984	spontaneum	23.3871	Saccharum	41.129	Poaceae	99.7984	Poales	99.7984
P001_WC11_k90.32847_ITS1_PlL6_linked	P001_WC11	124	ITS1	No	27	99.194	98.194	27	Poaceae	Family	100	hybrid	55.5556	Saccharum	92.5926	Poaceae	100	Poales	100
P001_WC11_k90.33561_rbcL	P001_WC11	151	rbcL	No	500	100	99	500	Poaceae	Family	100	spontaneum	12.8	Saccharum	20.2	Poaceae	100	Poales	100
P001_WC11_k90.33562_rbcL	P001_WC11	179	rbcL	No	500	99.441	98.441	500	Poaceae	Family	100	spontaneum	12.8	Saccharum	20.2	Poaceae	100	Poales	100
P001_WC11_k90.34359_33-179_rbcL	P001_WC11	147	rbcL	No	498	99.32	98.32	498	Poaceae	Family	99.7992	triandra	13.6546	Saccharum	17.8715	Poaceae	99.7992	Poales	99.7992
P001_WC11_k90.34832_rbcL	P001_WC11	179	rbcL	No	500	99.441	98.441	500	Poaceae	Family	99.8	spontaneum	13.4	Saccharum	26.2	Poaceae	99.8	Poales	99.8
P001_WC11_k90.35176_rbcL	P001_WC11	129	rbcL	No	500	100	99	500	Poaceae	Family	99.8	triandra	14.2	Themeda	17.2	Poaceae	99.8	Poales	99.8
P001_WC11_k90.35479_ITS1_PlL6_linked	P001_WC11	110	ITS1	No	49	99.091	98.091	49	Saccharum	Genus	100	spontaneum	85.7143	Saccharum	100	Poaceae	100	Poales	100
P001_WC11_k90.36296_ITS1_PlL7_linked	P001_WC11	110	ITS1	No	34	98.182	98	34	Poaceae	Family	100	hybrid	64.7059	Saccharum	94.1176	Poaceae	100	Poales	100
P001_WC11_k90.36451_ITS1_PlL6_linked	P001_WC11	106	ITS1	No	29	99.057	98.057	29	Poaceae	Family	100	hybrid	55.1724	Saccharum	93.1034	Poaceae	100	Poales	100
P001_WC11_k90.430_ITS1_PlL7_linked	P001_WC11	102	ITS1	No	86	99.02	98.02	86	Saccharum	Genus	97.6744	hybrid	45.3488	Saccharum	97.6744	Poaceae	100	Poales	100
P001_WC11_k90.431_ITS1_PlL7_linked	P001_WC11	102	ITS1	No	86	99.02	98.02	86	Saccharum	Genus	97.6744	hybrid	45.3488	Saccharum	97.6744	Poaceae	100	Poales	100
P001_WC11_k90.4373_ITS1_PlL6_linked	P001_WC11	119	ITS1	No	47	99.16	98.16	47	Saccharum	Genus	100	spontaneum	87.234	Saccharum	100	Poaceae	100	Poales	100
P001_WC11_k90.4473_ITS1_PlL7_linked	P001_WC11	140	ITS1	No	27	99.286	98.286	27	Saccharum	Genus	100	spontaneum	81.4815	Saccharum	100	Poaceae	100	Poales	100
P001_WC11_k90.4758_rbcL	P001_WC11	179	rbcL	No	500	99.441	98.441	500	Poaceae	Family	99.8	spontaneum	12.8	Saccharum	20.2	Poaceae	99.8	Poales	100
P001_WC11_k90.4780_rbcL	P001_WC11	176	rbcL	No	500	100	99	500	Poaceae	Family	100	spontaneum	12.4	Saccharum	18.8	Poaceae	100	Poales	100
P001_WC11_k90.5303_ITS1_PlL6_linked	P001_WC11	105	ITS1	No	29	99.048	98.048	29	Poaceae	Family	100	hybrid	55.1724	Saccharum	93.1034	Poaceae	100	Poales	100
P001_WC11_k90.5578_rbcL	P001_WC11	132	rbcL	No	499	100	99	498	Poaceae	Family	99.7992	triandra	13.6546	Saccharum	17.8715	Poaceae	99.7992	Poales	99.7992
P001_WC11_k90.5791_rbcL	P001_WC11	179	rbcL	No	499	99.441	98.441	499	Poaceae	Family	99.7996	spontaneum	13.6273	Saccharum	27.0541	Poaceae	99.7996	Poales	99.7996
P001_WC11_k90.5884_rbcL	P001_WC11	179	rbcL	No	500	99.441	98.441	500	Poaceae	Family	99.8	triandra	13	Saccharum	17.2	Poaceae	99.8	Poales	99.8
P001_WC11_k90.6126_ITS1_PlL7_linked	P001_WC11	106	ITS1	No	33	98.113	98	33	Poaceae	Family	100	hybrid	66.6667	Saccharum	93.9394	Poaceae	100	Poales	100
P001_WC11_k90.6405_ITS1_PlL7_linked	P001_WC11	142	ITS1	No	50	99.296	98.296	50	Saccharum	Genus	96	hybrid	72	Saccharum	96	Poaceae	100	Poales	100
P001_WC11_k90.6507_rbcL	P001_WC11	179	rbcL	No	501	99.441	98.441	501	Poaceae	Family	100	spontaneum	12.7745	Saccharum	20.3593	Poaceae	100	Poales	100
P001_WC11_k90.6529_ITS1_PlL7_linked	P001_WC11	110	ITS1	No	55	99.091	98.091	55	Saccharum	Genus	100	spontaneum	72.7273	Saccharum	100	Poaceae	100	Poales	100
P001_WC11_k90.686_ITS1_PlL7_linked	P001_WC11	113	ITS1	No	55	99.115	98.115	55	Saccharum	Genus	100	spontaneum	72.7273	Saccharum	100	Poaceae	100	Poales	100
P001_WC11_k90.7142_ITS1_PlL7_linked	P001_WC11	137	ITS1	No	50	99.27	98.27	50	Saccharum	Genus	96	hybrid	72	Saccharum	96	Poaceae	100	Poales	100
P001_WC11_k90.7143_ITS1_PlL7_linked	P001_WC11	137	ITS1	No	50	99.27	98.27	50	Saccharum	Genus	96	hybrid	72	Saccharum	96	Poaceae	100	Poales	100
P001_WC11_k90.7214_rbcL	P001_WC11	179	rbcL	No	499	99.441	98.441	499	Poaceae	Family	100	triandra	14.2285	Saccharum	18.6373	Poaceae	100	Poales	100
P001_WC11_k90.7544_ITS1_PlL7_linked	P001_WC11	127	ITS1	No	33	98.425	98	33	Poaceae	Family	100	hybrid	66.6667	Saccharum	93.9394	Poaceae	100	Poales	100
P001_WC11_k90.766_ITS1_PlL6_linked	P001_WC11	111	ITS1	No	29	99.099	98.099	29	Poaceae	Family	100	hybrid	55.1724	Saccharum	93.1034	Poaceae	100	Poales	100
P001_WC11_k90.768_ITS1_PlL7_linked	P001_WC11	131	ITS1	No	50	99.237	98.237	50	Saccharum	Genus	96	hybrid	72	Saccharum	96	Poaceae	100	Poales	100
P001_WC11_k90.7963_ITS1_PlL7_linked	P001_WC11	102	ITS1	No	33	98.039	98	33	Poaceae	Family	100	hybrid	66.6667	Saccharum	93.9394	Poaceae	100	Poales	100
P001_WC11_k90.8164_rbcL	P001_WC11	179	rbcL	No	500	99.441	98.441	500	Poaceae	Family	99.8	triandra	13.6	Themeda	16.4	Poaceae	99.8	Poales	99.8
P001_WC11_k90.821_ITS1_PlL7_linked	P001_WC11	123	ITS1	No	33	98.374	98	33	Poaceae	Family	100	hybrid	66.6667	Saccharum	93.9394	Poaceae	100	Poales	100
P001_WC11_k90.8314_rbcL	P001_WC11	179	rbcL	No	500	99.441	98.441	500	Poaceae	Family	99.8	triandra	13.6	Saccharum	17.2	Poaceae	99.8	Poales	99.8
P001_WC11_k90.8615_rbcL	P001_WC11	119	rbcL	No	543	99.16	98.16	543	Poaceae	Family	100	triandra	12.1547	Themeda	14.3646	Poaceae	100	Poales	100
P001_WC11_k90.872_rbcL	P001_WC11	179	rbcL	No	501	99.441	98.441	500	Poaceae	Family	100	spontaneum	12.8	Saccharum	20.8	Poaceae	100	Poales	100
P001_WC11_k90.8992_ITS1_PlL7_linked	P001_WC11	104	ITS1	No	86	99.038	98.038	86	Saccharum	Genus	97.6744	hybrid	45.3488	Saccharum	97.6744	Poaceae	100	Poales	100
P001_WC11_k90.9088_ITS1_PlL7_linked	P001_WC11	107	ITS1	No	86	99.065	98.065	86	Saccharum	Genus	97.6744	hybrid	45.3488	Saccharum	97.6744	Poaceae	100	Poales	100
P001_WC11_k90.9691_ITS1_PlL6_linked	P001_WC11	122	ITS1	No	29	99.18	98.18	29	Poaceae	Family	100	hybrid	55.1724	Saccharum	93.1034	Poaceae	100	Poales	100
P001_WC11_k90.969_ITS1_PlL6_linked	P001_WC11	110	ITS1	No	19	99.091	98.091	19	Poaceae	Family	100	hybrid	63.1579	Saccharum	94.7368	Poaceae	100	Poales	100
P001_WC12_k29.276113_ITS1_PlL6_linked	P001_WC12	134	ITS1	No	37	100	99	27	Poaceae	Family	100	hybrid	55.5556	Saccharum	92.5926	Poaceae	100	Poales	100
P001_WC12_k50.140952_matK	P001_WC12	228	matK	No	500	100	99	499	Poaceae	Family	100	triandra	15.4309	Themeda	17.8357	Poaceae	100	Poales	100
P001_WD01_k29.181369_matK	P001_WD01	151	matK	No	182	100	99	39	Bidens	Genus	97.4359	alba	43.5897	Bidens	97.4359	Asteraceae	100	Asterales	100
P001_WD01_k50.116945_matK	P001_WD01	132	matK	No	276	100	99	42	Apiaceae	Family	100	foeniculum	23.8095	Anethum	23.8095	Apiaceae	100	Apiales	100
P001_WD01_k50.231650_rbcL	P001_WD01	283	rbcL	No	8	98.233	98	8	Apiaceae	Family	100	decursiva	37.5	Angelica	75	Apiaceae	100	Apiales	100
P001_WD01_k90.71747_rbcL	P001_WD01	202	rbcL	No	81	100	99	57	Oxalidales	Order	100	megalorrhiza	12.2807	Oxalis	35.0877	Elaeocarpaceae	57.8947	Oxalidales	100
P001_WD06_k29.201969_matK	P001_WD06	251	matK	No	232	100	99	208	Vitis	Genus	98.0769	vinifera	11.0577	Vitis	98.0769	Vitaceae	100	Vitales	100
P001_WD06_k29.203362_matK	P001_WD06	258	matK	No	309	100	99	217	Vitis	Genus	99.0783	vinifera	13.3641	Vitis	99.0783	Vitaceae	100	Vitales	100
P001_WD06_k29.205354_1-158_rbcL	P001_WD06	158	rbcL	No	402	98.734	98	402	Vitales	Order	99.005	vinifera	9.45274	Vitis	70.6468	Vitaceae	94.7761	Vitales	99.005
P001_WD06_k29.72875_rbcL	P001_WD06	177	rbcL	No	500	100	99	500	Salicaceae	Family	99.8	tremula	5	Populus	74.2	Salicaceae	99.8	Malpighiales	99.8
P001_WD06_k50.52774_matK	P001_WD06	225	matK	No	238	100	99	216	Vitis	Genus	95.8333	vinifera	12.963	Vitis	95.8333	Vitaceae	100	Vitales	100
P001_WD06_k90.1397_trnH-psbA_PlL4_linked	P001_WD06	170	trnH-psbA	No	379	100	99	328	Vitis	Genus	95.7317	vinifera	11.8902	Vitis	95.7317	Vitaceae	100	Vitales	100
P001_WD06_k90.53677_rbcL	P001_WD06	295	rbcL	No	354	100	99	291	Vitaceae	Family	99.6564	vinifera	10.6529	Vitis	72.8522	Vitaceae	99.6564	Vitales	99.6564
P001_WD06_k90.76479_1-1165_rbcL	P001_WD06	1165	rbcL	No	346	100	99	222	Vitis	Genus	97.2973	vinifera	12.6126	Vitis	97.2973	Vitaceae	100	Vitales	100
P001_WD07_k50.143712_matK	P001_WD07	241	matK	No	1	100	99	1	vinifera	Species	100	vinifera	100	Vitis	100	Vitaceae	100	Vitales	100
P001_WD07_k90.18058_matK	P001_WD07	179	matK	No	1	99.441	98.441	1	vinifera	Species	100	vinifera	100	Vitis	100	Vitaceae	100	Vitales	100
P001_WD07_k90.31121_matK	P001_WD07	127	matK	No	1	99.213	98.213	1	vinifera	Species	100	vinifera	100	Vitis	100	Vitaceae	100	Vitales	100
P001_WD07_k90.44516_ITS1_PlL6_linked	P001_WD07	106	ITS1	No	29	99.057	98.057	29	Poaceae	Family	100	hybrid	55.1724	Saccharum	93.1034	Poaceae	100	Poales	100
P001_WD07_k90.48828_ITS1_PlL6_linked	P001_WD07	122	ITS1	No	31	100	99	19	Poaceae	Family	100	hybrid	63.1579	Saccharum	94.7368	Poaceae	100	Poales	100
P001_WD07_k90.57396_ITS1_PlL7_linked	P001_WD07	122	ITS1	No	86	99.18	98.18	86	Saccharum	Genus	97.6744	hybrid	45.3488	Saccharum	97.6744	Poaceae	100	Poales	100
P001_WD07_k90.7807_ITS1_PlL7_linked	P001_WD07	128	ITS1	No	84	99.219	98.219	84	Saccharum	Genus	97.619	hybrid	46.4286	Saccharum	97.619	Poaceae	100	Poales	100
P001_WD08_k50.335512_ITS1_PlL6_linked	P001_WD08	135	ITS1	No	67	100	99	45	Saccharum	Genus	100	spontaneum	88.8889	Saccharum	100	Poaceae	100	Poales	100
P001_WD08_k90.102657_matK	P001_WD08	179	matK	No	268	99.441	98.441	254	Vitis	Genus	97.6378	vinifera	13.7795	Vitis	97.6378	Vitaceae	99.6063	Vitales	99.6063
P001_WD08_k90.113899_matK	P001_WD08	179	matK	No	236	99.441	98.441	224	Vitaceae	Family	100	vinifera	11.1607	Vitis	92.4107	Vitaceae	100	Vitales	100
P001_WD08_k90.114536_matK	P001_WD08	179	matK	No	327	99.441	98.441	309	Vitaceae	Family	100	vinifera	9.38511	Vitis	69.2557	Vitaceae	100	Vitales	100
P001_WD08_k90.127589_matK	P001_WD08	358	matK	No	652	99.444	98.444	614	Vitaceae	Family	100	vinifera	9.44625	Vitis	69.7068	Vitaceae	100	Vitales	100
P001_WD08_k90.128169_matK	P001_WD08	126	matK	No	212	100	99	204	Vitis	Genus	100	vinifera	11.2745	Vitis	100	Vitaceae	100	Vitales	100
P001_WD08_k90.128170_matK	P001_WD08	179	matK	No	209	99.441	98.441	198	Vitis	Genus	100	vinifera	11.6162	Vitis	100	Vitaceae	100	Vitales	100
P001_WD08_k90.128277_matK	P001_WD08	179	matK	No	245	99.441	98.441	238	Vitaceae	Family	100	vinifera	12.605	Vitis	89.4958	Vitaceae	100	Vitales	100
P001_WD08_k90.129182_ITS1_PlL6_linked	P001_WD08	134	ITS1	No	30	100	99	19	Poaceae	Family	100	hybrid	63.1579	Saccharum	94.7368	Poaceae	100	Poales	100
P001_WD08_k90.143555_matK	P001_WD08	179	matK	No	328	99.441	98.441	296	Vitaceae	Family	100	vinifera	9.7973	Vitis	72.2973	Vitaceae	100	Vitales	100
P001_WD08_k90.146698_rbcL	P001_WD08	179	rbcL	No	299	99.441	98.441	251	Vitaceae	Family	100	vinifera	11.9522	Vitis	88.0478	Vitaceae	100	Vitales	100
P001_WD08_k90.150731_matK	P001_WD08	132	matK	No	216	100	99	203	Vitis	Genus	98.5222	vinifera	12.3153	Vitis	98.5222	Vitaceae	100	Vitales	100
P001_WD08_k90.154522_matK	P001_WD08	179	matK	No	237	99.441	98.441	224	Vitaceae	Family	100	vinifera	11.1607	Vitis	92.4107	Vitaceae	100	Vitales	100
P001_WD08_k90.158332_ITS1_PlL7_linked	P001_WD08	122	ITS1	No	86	99.18	98.18	86	Saccharum	Genus	97.6744	hybrid	45.3488	Saccharum	97.6744	Poaceae	100	Poales	100
P001_WD08_k90.16148_ITS1_PlL7_linked	P001_WD08	122	ITS1	No	33	98.361	98	33	Poaceae	Family	100	hybrid	66.6667	Saccharum	93.9394	Poaceae	100	Poales	100
P001_WD08_k90.16149_ITS1_PlL7_linked	P001_WD08	122	ITS1	No	85	99.18	98.18	85	Saccharum	Genus	97.6471	hybrid	45.8824	Saccharum	97.6471	Poaceae	100	Poales	100
P001_WD08_k90.163774_matK	P001_WD08	179	matK	No	212	99.441	98.441	199	Vitis	Genus	99.4975	vinifera	11.5578	Vitis	99.4975	Vitaceae	100	Vitales	100
P001_WD08_k90.18668_rbcL	P001_WD08	179	rbcL	No	276	99.441	98.441	250	Vitaceae	Family	100	vinifera	12	Vitis	88.4	Vitaceae	100	Vitales	100
P001_WD08_k90.28286_matK	P001_WD08	179	matK	No	263	98.883	98	263	Vitaceae	Family	100	vinifera	11.4068	Vitis	82.5095	Vitaceae	100	Vitales	100
P001_WD08_k90.28873_matK	P001_WD08	179	matK	No	246	99.441	98.441	239	Vitaceae	Family	100	vinifera	12.9707	Vitis	89.5397	Vitaceae	100	Vitales	100
P001_WD08_k90.33387_matK	P001_WD08	302	matK	No	654	99.342	98.342	618	Vitaceae	Family	100	hemsleyanum	9.06149	Vitis	68.2848	Vitaceae	100	Vitales	100
P001_WD08_k90.37598_matK	P001_WD08	179	matK	No	235	99.441	98.441	224	Vitaceae	Family	100	vinifera	11.1607	Vitis	92.4107	Vitaceae	100	Vitales	100
P001_WD08_k90.47568_rbcL	P001_WD08	179	rbcL	No	257	99.441	98.441	241	Vitaceae	Family	100	vinifera	12.4481	Vitis	91.2863	Vitaceae	100	Vitales	100
P001_WD08_k90.49465_matK	P001_WD08	179	matK	No	301	99.441	98.441	260	Vitaceae	Family	100	vinifera	11.1538	Vitis	82.3077	Vitaceae	100	Vitales	100
P001_WD08_k90.54201_matK	P001_WD08	179	matK	No	326	99.441	98.441	296	Vitaceae	Family	100	vinifera	9.7973	Vitis	72.2973	Vitaceae	100	Vitales	100
P001_WD08_k90.56231_matK	P001_WD08	179	matK	No	238	99.441	98.441	215	Vitis	Genus	96.7442	vinifera	11.1628	Vitis	96.7442	Vitaceae	100	Vitales	100
P001_WD08_k90.6139_rbcL	P001_WD08	179	rbcL	No	269	99.441	98.441	236	Vitaceae	Family	100	vinifera	12.2881	Vitis	93.2203	Vitaceae	100	Vitales	100
P001_WD08_k90.62978_matK	P001_WD08	152	matK	No	460	100	99	297	Vitis	Genus	95.6229	vinifera	12.1212	Vitis	95.6229	Vitaceae	99.3266	Vitales	99.3266
P001_WD08_k90.65258_matK	P001_WD08	179	matK	No	262	99.441	98.441	239	Vitaceae	Family	100	vinifera	11.2971	Vitis	88.2845	Vitaceae	100	Vitales	100
P001_WD08_k90.66399_rbcL	P001_WD08	179	rbcL	No	338	99.441	98.441	259	Vitaceae	Family	100	vinifera	11.1969	Vitis	84.9421	Vitaceae	100	Vitales	100
P001_WD08_k90.72929_matK	P001_WD08	179	matK	No	328	99.441	98.441	307	Vitaceae	Family	100	vinifera	9.44625	Vitis	69.7068	Vitaceae	100	Vitales	100
P001_WD08_k90.77126_matK	P001_WD08	179	matK	No	229	99.441	98.441	213	Vitis	Genus	96.7136	vinifera	11.2676	Vitis	96.7136	Vitaceae	100	Vitales	100
P001_WD08_k90.80031_ITS2_PlL7_linked	P001_WD08	121	ITS2	No	591	99.174	98.174	590	lupulina	Species	96.9492	lupulina	96.9492	Medicago	98.6441	Fabaceae	98.9831	Fabales	98.9831
P001_WD08_k90.80723_matK	P001_WD08	179	matK	No	211	99.441	98.441	198	Vitis	Genus	99.4949	vinifera	11.1111	Vitis	99.4949	Vitaceae	100	Vitales	100
P001_WD08_k90.84191_matK	P001_WD08	179	matK	No	237	99.441	98.441	224	Vitaceae	Family	100	vinifera	11.1607	Vitis	91.9643	Vitaceae	100	Vitales	100
P001_WD08_k90.85075_matK	P001_WD08	179	matK	No	329	99.441	98.441	287	Vitaceae	Family	100	vinifera	10.1045	Vitis	74.9129	Vitaceae	100	Vitales	100
P001_WD08_k90.85189_rbcL	P001_WD08	287	rbcL	No	297	100	99	162	Vitaceae	Family	100	vinifera	17.284	Vitis	94.4444	Vitaceae	100	Vitales	100
P001_WD08_k90.88697_rbcL	P001_WD08	179	rbcL	No	277	99.441	98.441	251	Vitaceae	Family	100	vinifera	11.9522	Vitis	88.0478	Vitaceae	100	Vitales	100
P001_WD08_k90.92238_ITS2_PlL7_linked	P001_WD08	109	ITS2	No	72	99.083	98.083	72	Vitis	Genus	98.6111	retordii	15.2778	Vitis	98.6111	Vitaceae	98.6111	Vitales	98.6111
P001_WD08_k90.97178_matK	P001_WD08	179	matK	No	310	99.441	98.441	263	Vitaceae	Family	100	vinifera	12.1673	Vitis	83.27	Vitaceae	100	Vitales	100
P001_WD08_k90.98800_ITS1_PlL7_linked	P001_WD08	113	ITS1	No	85	99.115	98.115	85	Saccharum	Genus	97.6471	hybrid	45.8824	Saccharum	97.6471	Poaceae	100	Poales	100
P001_WD09_k29.153556_rbcL	P001_WD09	138	rbcL	No	320	99.275	98.275	320	Rutaceae	Family	98.75	macroptera	9.6875	Citrus	64.375	Rutaceae	98.75	Sapindales	98.75
P001_WD09_k29.180468_rbcL	P001_WD09	159	rbcL	No	153	100	99	70	Ulmaceae	Family	98.5714	americana	11.4286	Ulmus	51.4286	Ulmaceae	98.5714	Rosales	100
P001_WD09_k29.227592_rbcL	P001_WD09	126	rbcL	No	544	100	99	543	Poaceae	Family	100	triandra	12.1547	Saccharum	14.733	Poaceae	100	Poales	100
P001_WD09_k29.261536_1-129_rbcL	P001_WD09	129	rbcL	No	500	100	99	499	Poaceae	Family	100	triandra	13.8277	Themeda	14.6293	Poaceae	100	Poales	100
P001_WD09_k29.27298_rbcL	P001_WD09	181	rbcL	No	342	100	99	244	Vitaceae	Family	100	vinifera	11.8852	Vitis	89.7541	Vitaceae	100	Vitales	100
P001_WD09_k29.27549_1-142_rbcL	P001_WD09	142	rbcL	No	540	100	99	327	Poaceae	Family	100	virgatum	12.2324	Setaria	38.2263	Poaceae	100	Poales	100
P001_WD09_k29.77685_1-286_matK	P001_WD09	286	matK	No	406	100	99	284	Vitis	Genus	96.4789	vinifera	11.2676	Vitis	96.4789	Vitaceae	98.9437	Vitales	98.9437
P001_WD09_k50.100050_rbcL	P001_WD09	175	rbcL	No	151	100	99	67	Ulmaceae	Family	98.5075	americana	11.9403	Ulmus	53.7313	Ulmaceae	98.5075	Rosales	100
P001_WD09_k50.110370_ITS1_complete	P001_WD09	213	ITS1	Yes	33	99.531	98.531	25	Poaceae	Family	100	hybrid	60	Saccharum	92	Poaceae	100	Poales	100
P001_WD09_k50.112878_trnH-psbA_PlL4_linked	P001_WD09	211	trnH-psbA	No	370	100	99	335	Vitis	Genus	96.1194	vinifera	12.5373	Vitis	96.1194	Vitaceae	100	Vitales	100
P001_WD09_k50.112908_rbcL	P001_WD09	462	rbcL	No	64	98.077	98	64	Poaceae	Family	100	viridis	34.375	Setaria	75	Poaceae	100	Poales	100
P001_WD09_k50.126850_ITS2_PlL8_linked	P001_WD09	299	ITS2	No	4	98.936	98	4	americanus	Species	100	americanus	100	Cenchrus	100	Poaceae	100	Poales	100
P001_WD09_k50.128180_303-612_matK	P001_WD09	279	matK	No	235	100	99	207	Vitis	Genus	99.5169	vinifera	13.0435	Vitis	99.5169	Vitaceae	100	Vitales	100
P001_WD09_k50.138323_trnH-psbA_PlL4_linked	P001_WD09	214	trnH-psbA	No	918	99.065	98.065	917	Poaceae	Family	100	triandra	14.94	Themeda	18.2116	Poaceae	100	Poales	100
P001_WD09_k50.46503_rbcL	P001_WD09	170	rbcL	No	500	100	99	499	Poaceae	Family	100	triandra	14.4289	Saccharum	23.2465	Poaceae	100	Poales	100
P001_WD09_k50.54605_rbcL	P001_WD09	121	rbcL	No	30	100	99	1	officinarum	Species	100	officinarum	100	Saccharum	100	Poaceae	100	Poales	100
P001_WD09_k50.54606_rbcL	P001_WD09	127	rbcL	No	542	100	99	410	Poaceae	Family	100	americanus	12.9268	Cenchrus	24.6341	Poaceae	100	Poales	100
P001_WD09_k50.60486_matK	P001_WD09	354	matK	No	298	100	99	236	Vitaceae	Family	100	vinifera	12.7119	Vitis	91.1017	Vitaceae	100	Vitales	100
P001_WD09_k50.62458_208-932_rbcL	P001_WD09	725	rbcL	No	370	100	99	225	Vitis	Genus	95.5556	vinifera	12.4444	Vitis	95.5556	Vitaceae	100	Vitales	100
P001_WD09_k50.82647_ITS1_complete	P001_WD09	247	ITS1	Yes	8	99.595	98.595	5	Silene	Genus	100	arabica	20	Silene	100	Caryophyllaceae	100	Caryophyllales	100
P001_WD09_k90.18894_ITS1_complete	P001_WD09	212	ITS1	Yes	41	99.531	98.531	30	Tripogonella	Genus	100	loliiformis	90	Tripogonella	100	Poaceae	100	Poales	100
P001_WD09_k90.27685_ITS2_PlL7_linked	P001_WD09	178	ITS2	No	2	100	99	2	retordii	Species	100	retordii	100	Vitis	100	Vitaceae	100	Vitales	100
P001_WD09_k90.30053_rbcL	P001_WD09	488	rbcL	No	64	98.225	98	64	Poaceae	Family	100	viridis	34.375	Setaria	75	Poaceae	100	Poales	100
P001_WD09_k90.41074_rbcL	P001_WD09	967	rbcL	No	299	100	99	224	Vitis	Genus	97.3214	vinifera	12.5	Vitis	97.3214	Vitaceae	100	Vitales	100
P001_WD10_k29.409021_matK	P001_WD10	308	matK	No	245	100	99	232	Vitaceae	Family	100	vinifera	10.3448	Vitis	88.7931	Vitaceae	100	Vitales	100
P001_WD10_k29.521541_trnH-psbA_PlL5_linked	P001_WD10	136	trnH-psbA	No	338	100	99	315	Vitis	Genus	96.5079	vinifera	13.3333	Vitis	96.5079	Vitaceae	100	Vitales	100
P001_WD10_k29.67163_1-192_rbcL	P001_WD10	192	rbcL	No	959	98.958	98	959	Poaceae	Family	99.7914	monococcum	47.8624	Triticum	57.56	Poaceae	99.7914	Poales	99.7914
P001_WD10_k50.115258_ITS1_PlL7_linked	P001_WD10	163	ITS1	No	566	99.387	98.387	19	NA	No designation	NA	virginicum	26.3158	Lepidium	89.4737	Brassicaceae	89.4737	Brassicales	89.4737
P001_WD10_k50.177145_ITS1_complete	P001_WD10	213	ITS1	Yes	36	100	99	23	Poaceae	Family	100	hybrid	60.8696	Saccharum	91.3043	Poaceae	100	Poales	100
P001_WD10_k50.202900_1-192_rbcL	P001_WD10	192	rbcL	No	984	100	99	958	Poaceae	Family	99.7912	monococcum	47.8079	Triticum	57.5157	Poaceae	99.7912	Poales	99.7912
P001_WD10_k50.213976_1-314_ITS2_PlL7_linked	P001_WD10	196	ITS2	No	152	100	99	70	Saccharum	Genus	100	hybrid	54.2857	Saccharum	100	Poaceae	100	Poales	100
P001_WD10_k50.226798_rbcL	P001_WD10	1033	rbcL	No	307	99.71	98.71	237	Vitaceae	Family	100	vinifera	12.2363	Vitis	92.4051	Vitaceae	100	Vitales	100
P001_WD10_k50.229804_ITS1_PlL6_linked	P001_WD10	132	ITS1	No	15	99.242	98.242	15	Vitis	Genus	100	flexuosa	13.3333	Vitis	100	Vitaceae	100	Vitales	100
P001_WD10_k90.104487_179-918_ITS1_complete	P001_WD10	215	ITS1	Yes	5254	100	99	5137	Poaceae	Family	99.9416	monococcum	43.7804	Triticum	43.7999	Poaceae	99.9416	Poales	99.9416
P001_WD10_k90.110913_ITS2_PlL7_linked	P001_WD10	142	ITS2	No	14	100	99	10	Vitis	Genus	100	vinifera	80	Vitis	100	Vitaceae	100	Vitales	100
P001_WD11_k29.329394_1-161_rbcL	P001_WD11	161	rbcL	No	500	100	99	500	Poaceae	Family	100	spontaneum	12.8	Saccharum	20.6	Poaceae	100	Poales	100
P001_WD11_k50.144077_1-316_ITS2_PlL7_linked	P001_WD11	196	ITS2	No	152	100	99	70	Saccharum	Genus	100	hybrid	54.2857	Saccharum	100	Poaceae	100	Poales	100
P001_WD11_k50.27616_matK	P001_WD11	241	matK	No	21	100	99	20	Asteraceae	Family	100	radicata	70	Hypochaeris	90	Asteraceae	100	Asterales	100
P001_WD11_k50.41818_matK	P001_WD11	181	matK	No	180	100	99	159	Pinus	Genus	100	banksiana	5.03145	Pinus	100	Pinaceae	100	Pinales	100
P001_WD11_k90.43286_matK	P001_WD11	246	matK	No	200	100	99	111	Gossypium	Genus	100	hirsutum	51.3514	Gossypium	100	Malvaceae	100	Malvales	100
P001_WD11_k90.45972_rbcL	P001_WD11	95	rbcL	No	292	100	99	2	Asteraceae	Family	100	radicata	50	Crepis	50	Asteraceae	100	Asterales	100
P001_WD11_k90.474_1-862_ITS1_complete	P001_WD11	213	ITS1	Yes	38	100	99	28	Poaceae	Family	100	hybrid	67.8571	Saccharum	92.8571	Poaceae	100	Poales	100
P001_WE01_k50.157687_1-715_ITS1_complete	P001_WE01	213	ITS1	Yes	7	99.061	98.061	7	Poaceae	Family	100	hybrid	57.1429	Saccharum	85.7143	Poaceae	100	Poales	100
P001_WE01_k90.12023_1-355_ITS2_PlL7_linked	P001_WE01	196	ITS2	No	152	100	99	70	Saccharum	Genus	100	hybrid	54.2857	Saccharum	100	Poaceae	100	Poales	100
P001_WE01_k90.45281_rbcL	P001_WE01	216	rbcL	No	500	100	99	428	Asteraceae	Family	99.7664	sativa	4.43925	Lactuca	25.4673	Asteraceae	99.7664	Asterales	99.7664
P001_WE03_k29.26214_23-379_rbcL	P001_WE03	357	rbcL	No	108	99.16	98.16	59	Hypnales	Order	100	cupressiforme	10.1695	Plagiothecium	38.9831	Plagiotheciaceae	38.9831	Hypnales	100
P001_WE03_k29.71054_1-300_rbcL	P001_WE03	300	rbcL	No	10	100	99	4	Neckeraceae	Family	100	alleghaniense	25	Thamnobryum	75	Neckeraceae	100	Hypnales	100
P001_WE03_k90.18338_rbcL	P001_WE03	456	rbcL	No	4	98.246	98	4	Hypnales	Order	100	aduncus	25	Pseudanomodon	50	Neckeraceae	75	Hypnales	100
P001_WE03_k90.36721_ITS1_complete	P001_WE03	272	ITS1	Yes	16	100	99	13	Hypnales	Order	100	alopecuroides	23.0769	Thamnobryum	61.5385	Neckeraceae	76.9231	Hypnales	100
P001_WE04_k29.185707_1-277_rbcL	P001_WE04	277	rbcL	No	5	100	99	2	Thamnobryum	Genus	100	alleghaniense	50	Thamnobryum	100	Neckeraceae	100	Hypnales	100
P001_WE04_k29.185707_374-730_rbcL	P001_WE04	357	rbcL	No	166	100	99	9	Hypnales	Order	100	thamnioides	22.2222	Thamnobryum	33.3333	Neckeraceae	66.6667	Hypnales	100
P001_WE04_k29.6841_ITS2_PlL8_linked	P001_WE04	185	ITS2	No	211	100	99	163	Poaceae	Family	96.319	aestivum	50.3067	Triticum	94.4785	Poaceae	96.319	Poales	96.9325
P001_WE04_k50.106655_rbcL	P001_WE04	196	rbcL	No	138	100	99	47	Silene	Genus	100	aprica	10.6383	Silene	100	Caryophyllaceae	100	Caryophyllales	100
P001_WE04_k50.70886_747-942_rbcL	P001_WE04	196	rbcL	No	23	100	99	7	Neckeraceae	Family	100	alopecurum	28.5714	Thamnobryum	71.4286	Neckeraceae	100	Hypnales	100
P001_WE04_k50.98417_rbcL	P001_WE04	307	rbcL	No	101	99.349	98.349	64	Hypnales	Order	98.4375	cupressiforme	4.6875	Plagiothecium	15.625	Plagiotheciaceae	18.75	Hypnales	98.4375
P001_WE04_k90.27556_ITS1_PlL6_linked	P001_WE04	103	ITS1	No	37	99.029	98.029	37	Hypnales	Order	100	alopecurum	10.8108	Thamnobryum	43.2432	Neckeraceae	91.8919	Hypnales	100
P001_WE04_k90.3089_ITS2_PlL7_linked	P001_WE04	242	ITS2	No	20	99.587	98.587	20	Bidens	Genus	100	pilosa	60	Bidens	100	Asteraceae	100	Asterales	100
P001_WE04_k90.32051_ITS1_PlL7_linked	P001_WE04	222	ITS1	No	1273	100	99	171	Poaceae	Family	98.2456	aestivum	26.3158	Triticum	60.8187	Poaceae	98.2456	Poales	98.2456
P001_WE04_k90.41294_ITS2_PlL7_linked	P001_WE04	135	ITS2	No	15	98.519	98	15	Hypnales	Order	100	alopecuroides	40	Thamnobryum	60	Neckeraceae	60	Hypnales	100
P001_WE04_k90.47302_ITS1_PlL6_linked	P001_WE04	128	ITS1	No	21	99.219	98.219	21	Hypnales	Order	100	alopecurum	19.0476	Thamnobryum	61.9048	Neckeraceae	85.7143	Hypnales	100
P001_WE04_k90.55448_ITS1_PlL6_linked	P001_WE04	129	ITS1	No	21	99.225	98.225	21	Hypnales	Order	100	alopecurum	19.0476	Thamnobryum	61.9048	Neckeraceae	85.7143	Hypnales	100
P001_WE04_k90.66754_ITS1_PlL6_linked	P001_WE04	120	ITS1	No	26	99.167	98.167	26	Hypnales	Order	100	alopecurum	15.3846	Thamnobryum	50	Neckeraceae	88.4615	Hypnales	100
P001_WE04_k90.67858_ITS2_PlL7_linked	P001_WE04	201	ITS2	No	218	100	99	187	Poaceae	Family	97.861	aestivum	48.1283	Triticum	93.0481	Poaceae	97.861	Poales	98.3957
P001_WE04_k90.9133_rbcL	P001_WE04	228	rbcL	No	52	99.107	98.107	52	Hypnales	Order	98.0769	cupressiforme	5.76923	Plagiothecium	17.3077	Plagiotheciaceae	19.2308	Hypnales	98.0769
P001_WE05_k29.137642_trnH-psbA_PlL4_linked	P001_WE05	175	trnH-psbA	No	20	98.286	98	20	NA	No designation	NA	uncinata	15	Sanionia	15	Sematophyllaceae	35	Hypnales	90
P001_WE05_k29.162291_1-290_rbcL	P001_WE05	290	rbcL	No	112	99.31	98.31	66	Hypnales	Order	100	denticulatum	9.09091	Plagiothecium	53.0303	Plagiotheciaceae	53.0303	Hypnales	100
P001_WE05_k29.282686_ITS1_PlL6_linked	P001_WE05	331	ITS1	No	16	99.698	98.698	15	Hypnales	Order	100	alopecuroides	26.6667	Thamnobryum	60	Neckeraceae	73.3333	Hypnales	100
P001_WE05_k50.128136_ITS1_complete	P001_WE05	272	ITS1	Yes	16	100	99	13	Hypnales	Order	100	alopecuroides	23.0769	Thamnobryum	61.5385	Neckeraceae	76.9231	Hypnales	100
P001_WE05_k50.128136_ITS2_PlL7_linked	P001_WE05	180	ITS2	No	40	99.444	98.444	31	Hypnales	Order	100	alopecuroides	19.3548	Thamnobryum	48.3871	Neckeraceae	77.4194	Hypnales	100
P001_WE05_k90.47264_1-314_rbcL	P001_WE05	314	rbcL	No	7	99.682	98.682	4	Neckeraceae	Family	100	alleghaniense	25	Thamnobryum	75	Neckeraceae	100	Hypnales	100
P001_WE06_k29.135004_rbcL	P001_WE06	163	rbcL	No	273	100	99	106	Moraceae	Family	100	alba	51.8868	Morus	93.3962	Moraceae	100	Rosales	100
P001_WE06_k50.60692_rbcL	P001_WE06	243	rbcL	No	107	100	99	80	Trifolium	Genus	100	pratense	53.75	Trifolium	100	Fabaceae	100	Fabales	100
P001_WE06_k50.71330_matK	P001_WE06	251	matK	No	502	100	99	501	Prunus	Genus	99.8004	mume	32.9341	Prunus	99.8004	Rosaceae	100	Rosales	100
P001_WE06_k90.10479_ITS2_PlL7_linked	P001_WE06	138	ITS2	No	137	99.275	98.275	137	Morus	Genus	96.3504	alba	51.0949	Morus	96.3504	Moraceae	96.3504	Rosales	96.3504
P001_WE06_k90.34729_ITS2_PlL7_linked	P001_WE06	137	ITS2	No	138	100	99	137	Morus	Genus	96.3504	alba	51.0949	Morus	96.3504	Moraceae	96.3504	Rosales	96.3504
P001_WE06_k90.50265_ITS2_PlL7_linked	P001_WE06	147	ITS2	No	137	99.32	98.32	137	Morus	Genus	96.3504	alba	51.0949	Morus	96.3504	Moraceae	96.3504	Rosales	96.3504
P001_WE06_k90.59453_matK	P001_WE06	191	matK	No	283	100	99	222	Prunus	Genus	100	mume	74.3243	Prunus	100	Rosaceae	100	Rosales	100
P001_WE07_k29.451546_rbcL	P001_WE07	171	rbcL	No	108	100	99	52	Pottiaceae	Family	98.0769	sp.	23.0769	Weissia	42.3077	Pottiaceae	98.0769	Pottiales	98.0769
P001_WE07_k29.734853_ITS2_PlL7_linked	P001_WE07	192	ITS2	No	361	100	99	241	Juniperus	Genus	99.5851	sabina	16.5975	Juniperus	99.5851	Cupressaceae	100	Cupressales	100
P001_WE07_k50.192266_rbcL	P001_WE07	232	rbcL	No	285	100	99	149	Celtis	Genus	97.3154	biondii	32.2148	Celtis	97.3154	Cannabaceae	97.9866	Rosales	99.3289
P001_WE07_k90.254104_ITS1_PlL6_linked	P001_WE07	246	ITS1	No	28	99.593	98.593	2	Allium	Genus	100	ampeloprasum	50	Allium	100	Amaryllidaceae	100	Asparagales	100
P001_WE07_k90.32628_ITS2_PlL7_linked	P001_WE07	164	ITS2	No	37	100	99	32	Digitaria	Genus	96.875	sanguinalis	34.375	Digitaria	96.875	Poaceae	96.875	Poales	96.875
P001_WE08_k29.1382_ITS2_PlL7_linked	P001_WE08	331	ITS2	No	51	100	99	27	Citrus	Genus	96.2963	sinensis	29.6296	Citrus	96.2963	Rutaceae	100	Sapindales	100
P001_WE08_k29.501738_matK	P001_WE08	264	matK	No	320	100	99	75	Apiaceae	Family	100	carota	26.6667	Daucus	52	Apiaceae	100	Apiales	100
P001_WE08_k29.600739_rbcL	P001_WE08	248	rbcL	No	500	100	99	124	Pinus	Genus	98.3871	mugo	4.83871	Pinus	98.3871	Pinaceae	99.1935	Pinales	99.1935
P001_WE08_k29.601856_rbcL	P001_WE08	251	rbcL	No	500	100	99	212	Pinus	Genus	99.5283	massoniana	23.5849	Pinus	99.5283	Pinaceae	99.5283	Pinales	99.5283
P001_WE08_k50.122305_ITS1_PlL7_linked	P001_WE08	152	ITS1	No	17	99.342	98.342	17	NA	No designation	NA	sativa	94.1176	Cannabis	94.1176	Cannabaceae	94.1176	Rosales	94.1176
P001_WE08_k50.466341_ITS1_PlL6_linked	P001_WE08	195	ITS1	No	31	100	99	23	Allium	Genus	95.6522	cepa	60.8696	Allium	95.6522	Amaryllidaceae	95.6522	Asparagales	95.6522
P001_WE08_k50.605251_rbcL	P001_WE08	240	rbcL	No	501	100	99	459	Fagaceae	Family	100	mongolica	2.17865	Quercus	81.2636	Fagaceae	100	Fagales	100
P001_WE08_k50.73006_ITS1_PlL7_linked	P001_WE08	209	ITS1	No	152	100	99	97	Citrus	Genus	98.9691	reticulata	23.7113	Citrus	98.9691	Rutaceae	100	Sapindales	100
P001_WE08_k90.189735_ITS1_PlL6_linked	P001_WE08	178	ITS1	No	726	100	99	684	bicolor	Species	97.6608	bicolor	97.6608	Sorghum	99.8538	Poaceae	100	Poales	100
P001_WE08_k90.236712_rbcL	P001_WE08	285	rbcL	No	500	100	99	309	Amaryllidaceae	Family	98.3819	tuberosum	8.09061	Allium	89.3204	Amaryllidaceae	98.3819	Asparagales	99.6764
P001_WE08_k90.360666_ITS1_PlL7_linked	P001_WE08	209	ITS1	No	152	100	99	97	Citrus	Genus	98.9691	reticulata	23.7113	Citrus	98.9691	Rutaceae	100	Sapindales	100
P001_WE09_k29.128356_rbcL	P001_WE09	179	rbcL	No	500	99.441	98.441	500	NA	Genus	100	sericea	3.4	NA	100	NA	100	NA	100
P001_WE09_k29.209450_matK	P001_WE09	198	matK	No	302	100	99	186	Citrus	Genus	96.2366	japonica	11.2903	Citrus	96.2366	Rutaceae	98.9247	Sapindales	98.9247
P001_WE09_k29.258033_ITS1_PlL7_linked	P001_WE09	136	ITS1	No	44	100	99	34	Allium	Genus	97.0588	cepa	67.6471	Allium	97.0588	Amaryllidaceae	97.0588	Asparagales	97.0588
P001_WE09_k29.302262_rbcL	P001_WE09	194	rbcL	No	332	100	99	38	Lactuca	Genus	100	sativa	47.3684	Lactuca	100	Asteraceae	100	Asterales	100
P001_WE09_k29.322866_48-268_rbcL	P001_WE09	221	rbcL	No	970	100	99	336	Poaceae	Family	100	distachyon	31.25	Brachypodium	39.2857	Poaceae	100	Poales	100
P001_WE09_k29.346791_rbcL	P001_WE09	193	rbcL	No	500	100	99	499	Poaceae	Family	100	triandra	14.2285	Saccharum	19.2385	Poaceae	100	Poales	100
P001_WE09_k29.44477_rbcL	P001_WE09	227	rbcL	No	29	98.678	98	29	Poaceae	Family	100	mauritanicus	10.3448	Melica	37.931	Poaceae	100	Poales	100
P001_WE09_k29.83420_matK	P001_WE09	293	matK	No	499	100	99	160	Asteraceae	Family	99.375	serriola	10	Lactuca	78.125	Asteraceae	99.375	Asterales	99.375
P001_WE09_k50.132135_trnH-psbA_PlL4_linked	P001_WE09	139	trnH-psbA	No	764	99.265	98.265	764	Asparagales	Order	100	cepa	4.58115	Allium	68.9791	Amaryllidaceae	84.0314	Asparagales	100
P001_WE09_k50.171211_rbcL	P001_WE09	400	rbcL	No	501	99	98	501	Poaceae	Family	100	spontaneum	12.7745	Saccharum	20.3593	Poaceae	100	Poales	100
P001_WE09_k50.175124_rbcL	P001_WE09	288	rbcL	No	500	100	99	500	Lauraceae	Family	99.8	obtusiloba	4	Litsea	23.6	Lauraceae	99.8	Laurales	99.8
P001_WE09_k50.18913_rbcL	P001_WE09	235	rbcL	No	500	100	99	395	Asparagales	Order	99.7468	tuberosum	6.32911	Allium	73.6709	Amaryllidaceae	86.8354	Asparagales	99.7468
P001_WE09_k50.206305_matK	P001_WE09	291	matK	No	447	100	99	434	Lauraceae	Family	99.7696	obtusiloba	3.22581	Cinnamomum	18.4332	Lauraceae	99.7696	Laurales	99.7696
P001_WE09_k50.252338_rbcL	P001_WE09	251	rbcL	No	500	100	99	500	Lauraceae	Family	99.8	sericea	4	Cinnamomum	22.4	Lauraceae	99.8	Laurales	99.8
P001_WE09_k50.293623_93-251_rbcL	P001_WE09	159	rbcL	No	448	100	99	418	Allium	Genus	99.2823	tuberosum	6.2201	Allium	99.2823	Amaryllidaceae	99.5215	Asparagales	99.5215
P001_WE09_k50.324973_ITS1_PlL7_linked	P001_WE09	198	ITS1	No	51	100	99	29	Citrus	Genus	96.5517	maxima	65.5172	Citrus	96.5517	Rutaceae	96.5517	Sapindales	96.5517
P001_WE09_k50.336057_rbcL	P001_WE09	251	rbcL	No	500	100	99	452	Allium	Genus	99.115	tuberosum	5.97345	Allium	99.115	Amaryllidaceae	99.3363	Asparagales	99.5575
P001_WE09_k50.64450_ITS1_complete	P001_WE09	269	ITS1	Yes	46	100	99	16	NA	No designation	NA	annuus	50	Helianthus	56.25	Asteraceae	56.25	Asterales	56.25
P001_WE09_k50.64451_ITS1_PlL6_linked	P001_WE09	286	ITS1	No	152	100	99	105	vulgaris	Species	96.1905	vulgaris	96.1905	Phaseolus	100	Fabaceae	100	Fabales	100
P001_WE09_k50.81569_rbcL	P001_WE09	422	rbcL	No	8	100	99	8	Citrus	Genus	100	maxima	50	Citrus	100	Rutaceae	100	Sapindales	100
P001_WE09_k50.92871_matK	P001_WE09	267	matK	No	162	100	99	102	Allium	Genus	100	cepa	13.7255	Allium	100	Amaryllidaceae	100	Asparagales	100
P001_WE09_k90.102677_ITS1_PlL6_linked	P001_WE09	106	ITS1	No	32	100	99	26	NA	No designation	NA	cepa	57.6923	Allium	92.3077	Amaryllidaceae	92.3077	Asparagales	92.3077
P001_WE09_k90.105658_ITS1_PlL7_linked	P001_WE09	171	ITS1	No	104	100	99	23	Saccharum	Genus	100	spontaneum	86.9565	Saccharum	100	Poaceae	100	Poales	100
P001_WE09_k90.118104_ITS2_PlL8_linked	P001_WE09	195	ITS2	No	42	100	99	22	NA	No designation	NA	mays	90.9091	Zea	90.9091	Poaceae	90.9091	Poales	90.9091
P001_WE09_k90.135552_ITS1_PlL6_linked	P001_WE09	133	ITS1	No	9	98.496	98	9	Bidens	Genus	100	alba	66.6667	Bidens	100	Asteraceae	100	Asterales	100
P001_WE09_k90.136391_ITS2_PlL7_linked	P001_WE09	181	ITS2	No	54	100	99	48	Gossypium	Genus	95.8333	hirsutum	22.9167	Gossypium	95.8333	Malvaceae	100	Malvales	100
P001_WE09_k90.152024_ITS2_PlL8_linked	P001_WE09	102	ITS2	No	189	100	99	169	Helianthus	Genus	97.6331	petiolaris	13.0178	Helianthus	97.6331	Asteraceae	98.2249	Asterales	98.2249
P001_WE09_k90.163820_1-195_rbcL	P001_WE09	195	rbcL	No	96	100	99	96	biloba	Species	100	biloba	100	Ginkgo	100	Ginkgoaceae	100	Ginkgoales	100
P001_WE09_k90.165577_ITS2_PlL7_linked	P001_WE09	150	ITS2	No	104	100	99	27	NA	No designation	NA	annuus	44.4444	Helianthus	77.7778	Asteraceae	77.7778	Asterales	77.7778
P001_WE09_k90.172922_trnH-psbA_PlL4_linked	P001_WE09	108	trnH-psbA	No	912	100	99	912	Poaceae	Family	99.8904	triandra	15.4605	Themeda	18.75	Poaceae	99.8904	Poales	99.8904
P001_WE09_k90.18521_rbcL	P001_WE09	307	rbcL	No	238	100	99	169	Rutaceae	Family	98.8166	japonica	14.7929	Citrus	82.8402	Rutaceae	98.8166	Sapindales	98.8166
P001_WE09_k90.202461_ITS2_PlL7_linked	P001_WE09	186	ITS2	No	45	100	99	41	Allium	Genus	95.122	cepa	60.9756	Allium	95.122	Amaryllidaceae	95.122	Asparagales	97.561
P001_WE09_k90.20741_ITS1_complete	P001_WE09	213	ITS1	Yes	36	100	99	23	Poaceae	Family	100	hybrid	60.8696	Saccharum	91.3043	Poaceae	100	Poales	100
P001_WE09_k90.27349_rbcL	P001_WE09	217	rbcL	No	420	100	99	137	Brachypodium	Genus	99.2701	distachyon	78.8321	Brachypodium	99.2701	Poaceae	100	Poales	100
P001_WE09_k90.42000_1-176_rbcL	P001_WE09	176	rbcL	No	503	100	99	129	Brachypodium	Genus	100	distachyon	82.1705	Brachypodium	100	Poaceae	100	Poales	100
P001_WE09_k90.43197_rbcL	P001_WE09	224	rbcL	No	500	99.554	98.554	500	Lauraceae	Family	98.8	obtusiloba	4.6	Lindera	21.4	Lauraceae	98.8	Laurales	98.8
P001_WE09_k90.44636_ITS2_PlL7_linked	P001_WE09	132	ITS2	No	38	100	99	31	Bidens	Genus	100	pilosa	58.0645	Bidens	100	Asteraceae	100	Asterales	100
P001_WE09_k90.49027_rbcL	P001_WE09	295	rbcL	No	501	100	99	501	Poaceae	Family	100	triandra	13.1737	Saccharum	20.3593	Poaceae	100	Poales	100
P001_WE10_k29.141976_matK	P001_WE10	254	matK	No	185	100	99	151	Rutaceae	Family	99.3377	japonica	13.9073	Citrus	90.0662	Rutaceae	99.3377	Sapindales	99.3377
P001_WE10_k29.172468_rbcL	P001_WE10	163	rbcL	No	390	100	99	28	Rutaceae	Family	100	marmelos	17.8571	Clausena	28.5714	Rutaceae	100	Sapindales	100
P001_WE10_k29.193826_rbcL	P001_WE10	379	rbcL	No	109	98.95	98	109	Musa	Genus	100	acuminata	47.7064	Musa	100	Musaceae	100	Zingiberales	100
P001_WE10_k50.101847_rbcL	P001_WE10	296	rbcL	No	18	100	99	14	Nephrolepis	Genus	100	cordifolia	64.2857	Nephrolepis	100	Nephrolepidaceae	100	Polypodiales	100
P001_WE10_k50.14501_ITS2_PlL7_linked	P001_WE10	103	ITS2	No	318	100	99	230	Citrus	Genus	98.6957	x	20	Citrus	98.6957	Rutaceae	99.5652	Sapindales	99.5652
P001_WE10_k50.40647_ITS1_complete	P001_WE10	217	ITS1	Yes	744	100	99	78	Musa	Genus	98.7179	acuminata	53.8462	Musa	98.7179	Musaceae	100	Zingiberales	100
P001_WE10_k50.52245_ITS1_PlL7_linked	P001_WE10	244	ITS1	No	130	100	99	83	Citrus	Genus	98.7952	reticulata	27.7108	Citrus	98.7952	Rutaceae	100	Sapindales	100
P001_WE10_k90.13124_matK	P001_WE10	215	matK	No	501	100	99	501	Camellia	Genus	95.2096	sinensis	21.9561	Camellia	95.2096	Theaceae	100	Ericales	100
P001_WE10_k90.50972_ITS1_PlL6_linked	P001_WE10	146	ITS1	No	57	99.315	98.315	57	Citrus	Genus	98.2456	reticulata	29.8246	Citrus	98.2456	Rutaceae	100	Sapindales	100
P001_WE11_k50.687_rbcL	P001_WE11	385	rbcL	No	160	100	99	27	Fabaceae	Family	100	max	74.0741	Glycine	92.5926	Fabaceae	100	Fabales	100
P001_WE11_k50.92607_ITS1_PlL6_linked	P001_WE11	141	ITS1	No	37	100	99	27	Poaceae	Family	100	hybrid	55.5556	Saccharum	92.5926	Poaceae	100	Poales	100
P001_WE11_k50.97015_400-702_ITS2_PlL7_linked	P001_WE11	196	ITS2	No	152	100	99	70	Saccharum	Genus	100	hybrid	54.2857	Saccharum	100	Poaceae	100	Poales	100
P001_WE11_k90.3379_ITS1_PlL7_linked	P001_WE11	182	ITS1	No	63	100	99	19	Saccharum	Genus	100	spontaneum	89.4737	Saccharum	100	Poaceae	100	Poales	100
P001_WE11_k90.43452_ITS1_complete	P001_WE11	210	ITS1	Yes	2343	100	99	1783	Fabaceae	Family	99.5513	glycyphyllos	33.3146	Trifolium	54.5709	Fabaceae	99.5513	Fabales	99.5513
P001_WE11_k90.43452_ITS2_PlL7_linked	P001_WE11	169	ITS2	No	111	100	99	106	NA	No designation	NA	max	57.5472	Glycine	71.6981	Fabaceae	71.6981	Fabales	71.6981
P001_WE11_k90.62878_ITS2_PlL7_linked	P001_WE11	231	ITS2	No	125	100	99	123	NA	No designation	NA	serriola	40.6504	Lactuca	88.6179	Asteraceae	88.6179	Asterales	88.6179
P001_WE11_k90.6979_ITS1_complete	P001_WE11	210	ITS1	Yes	5251	100	99	5136	Poaceae	Family	99.9416	monococcum	43.75	Triticum	43.7695	Poaceae	99.9416	Poales	99.9416
P001_WE11_k90.79241_97-485_rbcL	P001_WE11	389	rbcL	No	500	100	99	500	Poaceae	Family	100	spontaneum	12.6	Saccharum	20.4	Poaceae	100	Poales	100
P001_WE12_k29.359491_trnH-psbA_PlL4_linked	P001_WE12	209	trnH-psbA	No	910	100	99	910	Poaceae	Family	100	triandra	15.9341	Themeda	19.4505	Poaceae	100	Poales	100
P001_WE12_k29.48074_1-345_rbcL	P001_WE12	345	rbcL	No	501	100	99	501	Poaceae	Family	100	spontaneum	12.7745	Saccharum	20.7585	Poaceae	100	Poales	100
P001_WE12_k50.190571_ITS1_PlL6_linked	P001_WE12	135	ITS1	No	37	100	99	27	Poaceae	Family	100	hybrid	55.5556	Saccharum	92.5926	Poaceae	100	Poales	100
P001_WE12_k90.11919_81-312_ITS2_PlL7_linked	P001_WE12	143	ITS2	No	45	100	99	11	altissimus	Species	100	altissimus	100	Ailanthus	100	Simaroubaceae	100	Sapindales	100
P001_WE12_k90.22435_ITS2_PlL7_linked	P001_WE12	293	ITS2	No	129	100	99	8	Miconia	Genus	100	aggregata	12.5	Miconia	100	Melastomataceae	100	Myrtales	100
P001_WE12_k90.27408_matK	P001_WE12	317	matK	No	500	100	99	500	Poaceae	Family	99.8	spontaneum	12.2	Saccharum	17.2	Poaceae	99.8	Poales	99.8
P001_WE12_k90.31474_rbcL	P001_WE12	309	rbcL	No	500	100	99	500	Poaceae	Family	100	spontaneum	12.4	Saccharum	19.2	Poaceae	100	Poales	100
P001_WE12_k90.46223_ITS1_PlL6_linked	P001_WE12	188	ITS1	No	63	100	99	18	Saccharum	Genus	100	spontaneum	88.8889	Saccharum	100	Poaceae	100	Poales	100
P001_WE12_k90.46402_ITS2_PlL7_linked	P001_WE12	106	ITS2	No	46	100	99	13	Viburnum	Genus	100	utile	30.7692	Viburnum	100	Adoxaceae	100	Dipsacales	100
P001_WE12_k90.55297_82-678_ITS2_PlL7_linked	P001_WE12	196	ITS2	No	152	100	99	70	Saccharum	Genus	100	hybrid	54.2857	Saccharum	100	Poaceae	100	Poales	100
P001_WE12_k90.68593_ITS1_PlL7_linked	P001_WE12	149	ITS1	No	6	100	99	3	Lonicera	Genus	100	fragrantissima	33.3333	Lonicera	100	Caprifoliaceae	100	Dipsacales	100
P001_WE12_k90.73343_ITS1_PlL6_linked	P001_WE12	166	ITS1	No	21	99.398	98.398	14	altissimus	Species	100	altissimus	100	Ailanthus	100	Simaroubaceae	100	Sapindales	100
P001_WE12_k90.99873_136-298_rbcL	P001_WE12	163	rbcL	No	500	100	99	500	Poaceae	Family	99.8	mays	11.8	Saccharum	14.8	Poaceae	99.8	Poales	99.8
P001_WF01_k29.121725_rbcL	P001_WF01	152	rbcL	No	11	98.026	98	11	Cassytha	Genus	100	filiformis	72.7273	Cassytha	100	Lauraceae	100	Laurales	100
P001_WF01_k29.197190_rbcL	P001_WF01	157	rbcL	No	25	100	99	14	NA	No designation	NA	glabra	28.5714	Smilax	92.8571	Smilacaceae	92.8571	Liliales	92.8571
P001_WF01_k29.86435_matK	P001_WF01	251	matK	No	211	100	99	166	Rutaceae	Family	99.3976	japonica	12.6506	Citrus	87.3494	Rutaceae	99.3976	Sapindales	99.3976
P001_WF01_k50.140887_rbcL	P001_WF01	190	rbcL	No	987	100	99	829	Poaceae	Family	100	monococcum	58.9867	Triticum	72.9795	Poaceae	100	Poales	100
P001_WF01_k50.147743_rbcL	P001_WF01	251	rbcL	No	499	100	99	474	NA	No designation	NA	acuminata	13.2911	Musa	45.3586	Musaceae	49.789	Zingiberales	88.8186
P001_WF01_k50.186130_ITS2_PlL7_linked	P001_WF01	441	ITS2	No	30	99.546	98.546	12	Brachystegia	Genus	100	spiciformis	25	Brachystegia	100	Fabaceae	100	Fabales	100
P001_WF01_k50.186131_ITS2_PlL7_linked	P001_WF01	461	ITS2	No	1674	100	99	1563	lycopersicum	Species	99.936	lycopersicum	99.936	Solanum	99.936	Solanaceae	99.936	Solanales	99.936
P001_WF01_k50.57627_ITS2_PlL7_linked	P001_WF01	117	ITS2	No	123	100	99	99	NA	No designation	NA	multiflorum	34.3434	Lolium	90.9091	Poaceae	92.9293	Poales	92.9293
P001_WF01_k50.68049_ITS2_PlL7_linked	P001_WF01	236	ITS2	No	1	100	99	1	podocarpa	Species	100	podocarpa	100	Indigofera	100	Fabaceae	100	Fabales	100
P001_WF01_k50.69818_rbcL	P001_WF01	225	rbcL	No	364	100	99	320	Rutaceae	Family	98.75	macroptera	9.6875	Citrus	64.0625	Rutaceae	98.75	Sapindales	98.75
P001_WF01_k90.113690_matK	P001_WF01	376	matK	No	22	99.2	98.2	20	Apocynaceae	Family	100	aculeata	15	Lacmellea	25	Apocynaceae	100	Gentianales	100
P001_WF01_k90.27105_rbcL	P001_WF01	368	rbcL	No	11	99.185	98.185	11	Cassytha	Genus	100	filiformis	72.7273	Cassytha	100	Lauraceae	100	Laurales	100
P001_WF01_k90.31914_rbcL	P001_WF01	353	rbcL	No	156	100	99	12	Smilax	Genus	100	glabra	25	Smilax	100	Smilacaceae	100	Liliales	100
P001_WF01_k90.41220_ITS1_complete	P001_WF01	249	ITS1	Yes	4	99.197	98.197	4	Brachystegia	Genus	100	spiciformis	75	Brachystegia	100	Fabaceae	100	Fabales	100
P001_WF01_k90.41342_rbcL	P001_WF01	343	rbcL	No	113	99.708	98.708	43	Apocynaceae	Family	100	sp.	9.30233	Tabernaemontana	25.5814	Apocynaceae	100	Gentianales	100
P001_WF01_k90.57894_ITS2_PlL7_linked	P001_WF01	183	ITS2	No	1762	100	99	1637	lycopersicum	Species	99.5113	lycopersicum	99.5113	Solanum	99.9389	Solanaceae	100	Solanales	100
P001_WF01_k90.58387_rbcL	P001_WF01	251	rbcL	No	500	100	99	171	Zingiberales	Order	100	acuminata	23.9766	Musa	69.5906	Musaceae	77.7778	Zingiberales	100
P001_WF01_k90.62723_ITS2_PlL7_linked	P001_WF01	347	ITS2	No	12	99.135	98.135	12	Brachystegia	Genus	100	spiciformis	25	Brachystegia	100	Fabaceae	100	Fabales	100
P001_WF01_k90.81502_rbcL	P001_WF01	274	rbcL	No	500	99.635	98.635	500	Asteraceae	Family	99.8	oleraceus	3.6	Sonchus	14.4	Asteraceae	99.8	Asterales	99.8
P001_WF01_k90.85651_rbcL	P001_WF01	224	rbcL	No	500	99.554	98.554	500	Asteraceae	Family	99.6	monilifera	6.6	Lactuca	16.4	Asteraceae	99.6	Asterales	99.6
P001_WF01_k90.92273_rbcL	P001_WF01	253	rbcL	No	152	100	99	10	Verbenaceae	Family	100	camara	40	Lantana	60	Verbenaceae	100	Lamiales	100
P001_WF03_k29.1272_305-863_rbcL	P001_WF03	482	rbcL	No	17	98.755	98	17	Hypnales	Order	100	chrysophyllus	11.7647	Campyliadelphus	11.7647	Amblystegiaceae	47.0588	Hypnales	100
P001_WF03_k50.25960_1-308_rbcL	P001_WF03	308	rbcL	No	275	100	99	36	Hypnales	Order	100	cupressiforme	16.6667	Hypnum	19.4444	Hypnaceae	22.2222	Hypnales	100
P001_WF03_k50.33195_ITS2_PlL7_linked	P001_WF03	107	ITS2	No	358	100	99	314	Citrus	Genus	98.7261	x	15.9236	Citrus	98.7261	Rutaceae	99.3631	Sapindales	99.3631
P001_WF03_k90.10232_rbcL	P001_WF03	179	rbcL	No	1	98.305	98	1	pumila	Species	100	pumila	100	Neckera	100	Neckeraceae	100	Hypnales	100
P001_WF03_k90.10305_rbcL	P001_WF03	122	rbcL	No	1	99.18	98.18	1	alopecurum	Species	100	alopecurum	100	Thamnobryum	100	Neckeraceae	100	Hypnales	100
P001_WF03_k90.10347_rbcL	P001_WF03	179	rbcL	No	1	98.883	98	1	alopecurum	Species	100	alopecurum	100	Thamnobryum	100	Neckeraceae	100	Hypnales	100
P001_WF03_k90.10379_ITS2_PlL7_linked	P001_WF03	112	ITS2	No	28	99.107	98.107	28	Hypnales	Order	100	alopecuroides	21.4286	Thamnobryum	46.4286	Neckeraceae	60.7143	Hypnales	100
P001_WF03_k90.1047_ITS2_PlL7_linked	P001_WF03	103	ITS2	No	45	99.029	98.029	40	Hypnales	Order	100	alopecuroides	15	Thamnobryum	40	Neckeraceae	52.5	Hypnales	100
P001_WF03_k90.10578_ITS1_PlL6_linked	P001_WF03	101	ITS1	No	37	99.01	98.01	37	Hypnales	Order	100	alopecurum	10.8108	Thamnobryum	43.2432	Neckeraceae	91.8919	Hypnales	100
P001_WF03_k90.10970_ITS2_PlL7_linked	P001_WF03	121	ITS2	No	23	99.174	98.174	23	Hypnales	Order	100	alopecuroides	26.087	Thamnobryum	56.5217	Neckeraceae	73.913	Hypnales	100
P001_WF03_k90.11146_ITS1_PlL6_linked	P001_WF03	138	ITS1	No	16	99.275	98.275	16	Hypnales	Order	100	alopecurum	25	Thamnobryum	68.75	Neckeraceae	81.25	Hypnales	100
P001_WF03_k90.11415_1-155_rbcL	P001_WF03	155	rbcL	No	13	99.355	98.355	2	Neckeraceae	Family	100	alopecurum	50	Echinodiopsis	50	Neckeraceae	100	Hypnales	100
P001_WF03_k90.11479_ITS2_PlL7_linked	P001_WF03	124	ITS2	No	23	99.194	98.194	23	Hypnales	Order	100	alopecuroides	26.087	Thamnobryum	56.5217	Neckeraceae	73.913	Hypnales	100
P001_WF03_k90.12124_ITS2_PlL7_linked	P001_WF03	104	ITS2	No	40	99.038	98.038	40	Hypnales	Order	100	alopecuroides	15	Thamnobryum	40	Neckeraceae	52.5	Hypnales	100
P001_WF03_k90.12749_ITS1_PlL6_linked	P001_WF03	132	ITS1	No	21	100	99	13	Hypnales	Order	100	alopecuroides	23.0769	Thamnobryum	61.5385	Neckeraceae	76.9231	Hypnales	100
P001_WF03_k90.148_26-179_rbcL	P001_WF03	154	rbcL	No	5	98.701	98	5	Hypnales	Order	100	alleghaniense	20	Thamnobryum	60	Neckeraceae	80	Hypnales	100
P001_WF03_k90.15432_1-154_rbcL	P001_WF03	154	rbcL	No	14	99.351	98.351	3	Hypnales	Order	100	alopecurum	33.3333	Echinodiopsis	33.3333	Neckeraceae	66.6667	Hypnales	100
P001_WF03_k90.16491_ITS2_PlL7_linked	P001_WF03	115	ITS2	No	23	99.13	98.13	23	Hypnales	Order	100	alopecuroides	26.087	Thamnobryum	56.5217	Neckeraceae	73.913	Hypnales	100
P001_WF03_k90.16587_ITS1_PlL6_linked	P001_WF03	118	ITS1	No	26	99.153	98.153	26	Hypnales	Order	100	alopecurum	15.3846	Thamnobryum	50	Neckeraceae	88.4615	Hypnales	100
P001_WF03_k90.16935_ITS2_PlL7_linked	P001_WF03	126	ITS2	No	23	99.206	98.206	23	Hypnales	Order	100	alopecuroides	26.087	Thamnobryum	56.5217	Neckeraceae	73.913	Hypnales	100
P001_WF03_k90.17275_ITS2_PlL7_linked	P001_WF03	150	ITS2	No	43	99.333	98.333	34	Hypnales	Order	100	alopecuroides	17.6471	Thamnobryum	38.2353	Neckeraceae	79.4118	Hypnales	100
P001_WF03_k90.17905_ITS2_PlL7_linked	P001_WF03	119	ITS2	No	23	99.16	98.16	23	Hypnales	Order	100	alopecuroides	26.087	Thamnobryum	56.5217	Neckeraceae	73.913	Hypnales	100
P001_WF03_k90.18517_ITS2_PlL7_linked	P001_WF03	102	ITS2	No	45	99.02	98.02	40	Hypnales	Order	100	alopecuroides	15	Thamnobryum	40	Neckeraceae	52.5	Hypnales	100
P001_WF03_k90.19031_ITS2_PlL7_linked	P001_WF03	114	ITS2	No	23	99.123	98.123	23	Hypnales	Order	100	alopecuroides	26.087	Thamnobryum	56.5217	Neckeraceae	73.913	Hypnales	100
P001_WF03_k90.1923_ITS2_PlL7_linked	P001_WF03	146	ITS2	No	23	99.315	98.315	23	Hypnales	Order	100	alopecuroides	26.087	Thamnobryum	56.5217	Neckeraceae	73.913	Hypnales	100
P001_WF03_k90.19380_ITS1_PlL6_linked	P001_WF03	129	ITS1	No	21	99.225	98.225	21	Hypnales	Order	100	alopecurum	19.0476	Thamnobryum	61.9048	Neckeraceae	85.7143	Hypnales	100
P001_WF03_k90.19381_ITS1_PlL6_linked	P001_WF03	129	ITS1	No	21	99.225	98.225	21	Hypnales	Order	100	alopecurum	19.0476	Thamnobryum	61.9048	Neckeraceae	85.7143	Hypnales	100
P001_WF03_k90.2188_ITS2_PlL7_linked	P001_WF03	107	ITS2	No	36	99.065	98.065	36	Hypnales	Order	100	alopecuroides	16.6667	Thamnobryum	36.1111	Neckeraceae	47.2222	Hypnales	100
P001_WF03_k90.2325_ITS2_PlL7_linked	P001_WF03	103	ITS2	No	43	99	98	43	Hypnales	Order	100	alopecuroides	13.9535	Thamnobryum	34.8837	Neckeraceae	44.186	Hypnales	100
P001_WF03_k90.2385_ITS2_PlL7_linked	P001_WF03	114	ITS2	No	23	99.123	98.123	23	Hypnales	Order	100	alopecuroides	26.087	Thamnobryum	56.5217	Neckeraceae	73.913	Hypnales	100
P001_WF03_k90.3293_ITS2_PlL7_linked	P001_WF03	136	ITS2	No	23	99.265	98.265	23	Hypnales	Order	100	alopecuroides	26.087	Thamnobryum	56.5217	Neckeraceae	73.913	Hypnales	100
P001_WF03_k90.3294_ITS2_PlL7_linked	P001_WF03	136	ITS2	No	15	98.529	98	15	Hypnales	Order	100	alopecuroides	40	Thamnobryum	60	Neckeraceae	60	Hypnales	100
P001_WF03_k90.3851_rbcL	P001_WF03	373	rbcL	No	3	100	99	1	alopecurum	Species	100	alopecurum	100	Thamnobryum	100	Neckeraceae	100	Hypnales	100
P001_WF03_k90.4382_ITS2_PlL7_linked	P001_WF03	123	ITS2	No	23	99.187	98.187	23	Hypnales	Order	100	alopecuroides	26.087	Thamnobryum	56.5217	Neckeraceae	73.913	Hypnales	100
P001_WF03_k90.4717_ITS2_PlL7_linked	P001_WF03	130	ITS2	No	23	99.231	98.231	23	Hypnales	Order	100	alopecuroides	26.087	Thamnobryum	56.5217	Neckeraceae	73.913	Hypnales	100
P001_WF03_k90.4_rbcL	P001_WF03	128	rbcL	No	23	99.206	98.206	23	Hypnales	Order	95.6522	cupressiforme	8.69565	Ctenidium	13.0435	Myuriaceae	13.0435	Hypnales	95.6522
P001_WF03_k90.5300_ITS2_PlL7_linked	P001_WF03	115	ITS2	No	23	99.13	98.13	23	Hypnales	Order	100	alopecuroides	26.087	Thamnobryum	56.5217	Neckeraceae	73.913	Hypnales	100
P001_WF03_k90.5526_trnH-psbA_PlL4_linked	P001_WF03	145	trnH-psbA	No	102	99.31	98.31	102	Poaceae	Family	97.0588	vaginatum	7.84314	Paspalum	74.5098	Poaceae	97.0588	Poales	100
P001_WF03_k90.5550_rbcL	P001_WF03	255	rbcL	No	142	100	99	16	Hypnales	Order	100	neckeroideum	31.25	Plagiothecium	62.5	Plagiotheciaceae	62.5	Hypnales	100
P001_WF03_k90.5601_ITS2_PlL7_linked	P001_WF03	109	ITS2	No	36	99.083	98.083	36	Hypnales	Order	100	alopecuroides	16.6667	Thamnobryum	36.1111	Neckeraceae	47.2222	Hypnales	100
P001_WF03_k90.5602_ITS2_PlL7_linked	P001_WF03	109	ITS2	No	36	99.083	98.083	36	Hypnales	Order	100	alopecuroides	16.6667	Thamnobryum	36.1111	Neckeraceae	47.2222	Hypnales	100
P001_WF03_k90.5905_trnH-psbA_PlL4_linked	P001_WF03	129	trnH-psbA	No	102	99.225	98.225	102	Poaceae	Family	97.0588	vaginatum	7.84314	Paspalum	74.5098	Poaceae	97.0588	Poales	100
P001_WF03_k90.6247_ITS1_PlL6_linked	P001_WF03	106	ITS1	No	31	99.057	98.057	31	Hypnales	Order	100	alopecurum	12.9032	Thamnobryum	51.6129	Neckeraceae	90.3226	Hypnales	100
P001_WF03_k90.703_ITS2_PlL7_linked	P001_WF03	122	ITS2	No	23	99.18	98.18	23	Hypnales	Order	100	alopecuroides	26.087	Thamnobryum	56.5217	Neckeraceae	73.913	Hypnales	100
P001_WF03_k90.7216_ITS2_PlL7_linked	P001_WF03	133	ITS2	No	23	99.248	98.248	23	Hypnales	Order	100	alopecuroides	26.087	Thamnobryum	56.5217	Neckeraceae	73.913	Hypnales	100
P001_WF03_k90.7309_ITS2_PlL7_linked	P001_WF03	101	ITS2	No	46	99.01	98.01	41	Hypnales	Order	100	alopecuroides	14.6341	Thamnobryum	41.4634	Neckeraceae	53.6585	Hypnales	100
P001_WF03_k90.7389_rbcL	P001_WF03	122	rbcL	No	1	99.18	98.18	1	alopecurum	Species	100	alopecurum	100	Thamnobryum	100	Neckeraceae	100	Hypnales	100
P001_WF03_k90.7525_ITS1_PlL6_linked	P001_WF03	128	ITS1	No	21	99.219	98.219	21	Hypnales	Order	100	alopecurum	19.0476	Thamnobryum	61.9048	Neckeraceae	85.7143	Hypnales	100
P001_WF03_k90.7681_ITS2_PlL7_linked	P001_WF03	113	ITS2	No	23	99.115	98.115	23	Hypnales	Order	100	alopecuroides	26.087	Thamnobryum	56.5217	Neckeraceae	73.913	Hypnales	100
P001_WF03_k90.770_ITS2_PlL7_linked	P001_WF03	143	ITS2	No	23	99.301	98.301	23	Hypnales	Order	100	alopecuroides	26.087	Thamnobryum	56.5217	Neckeraceae	73.913	Hypnales	100
P001_WF03_k90.7998_ITS1_PlL7_linked	P001_WF03	108	ITS1	No	17	99.074	98.074	17	NA	No designation	NA	sativa	94.1176	Cannabis	94.1176	Cannabaceae	94.1176	Rosales	94.1176
P001_WF03_k90.8475_ITS2_PlL7_linked	P001_WF03	114	ITS2	No	23	99.123	98.123	23	Hypnales	Order	100	alopecuroides	26.087	Thamnobryum	56.5217	Neckeraceae	73.913	Hypnales	100
P001_WF03_k90.8780_ITS1_PlL6_linked	P001_WF03	130	ITS1	No	21	99.231	98.231	21	Hypnales	Order	100	alopecurum	19.0476	Thamnobryum	61.9048	Neckeraceae	85.7143	Hypnales	100
P001_WF03_k90.8922_ITS2_PlL7_linked	P001_WF03	101	ITS2	No	46	99.01	98.01	41	Hypnales	Order	100	alopecuroides	14.6341	Thamnobryum	41.4634	Neckeraceae	53.6585	Hypnales	100
P001_WF03_k90.9248_ITS2_PlL7_linked	P001_WF03	136	ITS2	No	23	99.265	98.265	23	Hypnales	Order	100	alopecuroides	26.087	Thamnobryum	56.5217	Neckeraceae	73.913	Hypnales	100
P001_WF03_k90.9275_ITS2_PlL7_linked	P001_WF03	102	ITS2	No	45	99.02	98.02	40	Hypnales	Order	100	alopecuroides	15	Thamnobryum	40	Neckeraceae	52.5	Hypnales	100
P001_WF03_k90.9538_ITS2_PlL7_linked	P001_WF03	107	ITS2	No	36	99.065	98.065	36	Hypnales	Order	100	alopecuroides	16.6667	Thamnobryum	36.1111	Neckeraceae	47.2222	Hypnales	100
P001_WF04_k29.100977_42-278_rbcL	P001_WF04	237	rbcL	No	135	99.578	98.578	92	Silene	Genus	95.6522	vulgaris	9.78261	Silene	95.6522	Caryophyllaceae	100	Caryophyllales	100
P001_WF04_k29.127307_matK	P001_WF04	152	matK	No	41	100	99	24	Cornus	Genus	100	walteri	20.8333	Cornus	100	Cornaceae	100	Cornales	100
P001_WF04_k29.355908_matK	P001_WF04	214	matK	No	510	100	99	388	Solanum	Genus	100	lycopersicum	16.2371	Solanum	100	Solanaceae	100	Solanales	100
P001_WF04_k29.499915_matK	P001_WF04	519	matK	No	38	100	99	32	Cornus	Genus	100	walteri	15.625	Cornus	100	Cornaceae	100	Cornales	100
P001_WF04_k50.10194_matK	P001_WF04	222	matK	No	510	100	99	388	Solanum	Genus	100	lycopersicum	16.2371	Solanum	100	Solanaceae	100	Solanales	100
P001_WF04_k50.103740_rbcL	P001_WF04	378	rbcL	No	130	100	99	15	Silene	Genus	100	noctiflora	20	Silene	100	Caryophyllaceae	100	Caryophyllales	100
P001_WF04_k50.10720_ITS2_PlL7_linked	P001_WF04	133	ITS2	No	31	100	99	22	NA	No designation	NA	environmental	54.5455	NA	54.5455	NA	54.5455	NA	54.5455
P001_WF04_k50.140123_ITS1_PlL6_linked	P001_WF04	211	ITS1	No	19	100	99	18	Silene	Genus	100	undulata	55.5556	Silene	100	Caryophyllaceae	100	Caryophyllales	100
P001_WF04_k50.154100_matK	P001_WF04	1006	matK	No	292	99.901	98.901	241	Medicago	Genus	98.7552	archiducis-nicolai	36.5145	Medicago	98.7552	Fabaceae	100	Fabales	100
P001_WF04_k50.159903_ITS2_PlL7_linked	P001_WF04	336	ITS2	No	94	100	99	94	Corylus	Genus	100	americana	91.4894	Corylus	100	Betulaceae	100	Fagales	100
P001_WF04_k50.179626_ITS1_PlL6_linked	P001_WF04	279	ITS1	No	33	100	99	29	NA	No designation	NA	pratense	72.4138	Trifolium	86.2069	Fabaceae	86.2069	Fabales	86.2069
P001_WF04_k50.188394_matK	P001_WF04	288	matK	No	235	100	99	207	Vitis	Genus	99.5169	vinifera	13.0435	Vitis	99.5169	Vitaceae	100	Vitales	100
P001_WF04_k50.19058_matK	P001_WF04	271	matK	No	354	99.262	98.262	334	Vitaceae	Family	99.1018	vinifera	10.1796	Vitis	84.7305	Vitaceae	99.1018	Vitales	99.1018
P001_WF04_k50.195646_matK	P001_WF04	206	matK	No	13	100	99	9	Trifolium	Genus	100	repens	77.7778	Trifolium	100	Fabaceae	100	Fabales	100
P001_WF04_k50.199091_matK	P001_WF04	256	matK	No	8	99.609	98.609	7	Trifolium	Genus	100	pratense	57.1429	Trifolium	100	Fabaceae	100	Fabales	100
P001_WF04_k50.203003_trnH-psbA_PlL4_linked	P001_WF04	171	trnH-psbA	No	152	100	99	143	Corylus	Genus	99.3007	heterophylla	51.7483	Corylus	99.3007	Betulaceae	100	Fagales	100
P001_WF04_k50.218133_matK	P001_WF04	425	matK	No	61	100	99	5	Silene	Genus	100	noctiflora	60	Silene	100	Caryophyllaceae	100	Caryophyllales	100
P001_WF04_k50.218337_rbcL	P001_WF04	206	rbcL	No	500	100	99	500	Convolvulaceae	Family	99	arvensis	7.8	Ipomoea	49	Convolvulaceae	99	Solanales	99
P001_WF04_k50.220020_43-201_rbcL	P001_WF04	159	rbcL	No	61	100	99	41	Trifolium	Genus	100	repens	48.7805	Trifolium	100	Fabaceae	100	Fabales	100
P001_WF04_k50.22186_rbcL	P001_WF04	170	rbcL	No	117	100	99	104	Medicago	Genus	100	sativa	21.1538	Medicago	100	Fabaceae	100	Fabales	100
P001_WF04_k50.232944_rbcL	P001_WF04	452	rbcL	No	500	100	99	425	Betulaceae	Family	100	heterophylla	28.9412	Corylus	83.0588	Betulaceae	100	Fagales	100
P001_WF04_k50.235423_matK	P001_WF04	314	matK	No	40	100	99	32	Cornus	Genus	100	walteri	15.625	Cornus	100	Cornaceae	100	Cornales	100
P001_WF04_k50.240466_ITS1_complete	P001_WF04	222	ITS1	Yes	138	99.55	98.55	89	NA	No designation	NA	americana	56.1798	Corylus	82.0225	Betulaceae	83.1461	Fagales	83.1461
P001_WF04_k50.281309_rbcL	P001_WF04	183	rbcL	No	257	100	99	8	Caryophyllaceae	Family	100	noctiflora	50	Silene	87.5	Caryophyllaceae	100	Caryophyllales	100
P001_WF04_k50.333652_ITS1_PlL6_linked	P001_WF04	177	ITS1	No	17	100	99	6	vinifera	Species	100	vinifera	100	Vitis	100	Vitaceae	100	Vitales	100
P001_WF04_k50.376787_rbcL	P001_WF04	386	rbcL	No	7	99.741	98.741	5	Commelinaceae	Family	100	bracteata	20	Murdannia	80	Commelinaceae	100	Commelinales	100
P001_WF04_k50.378200_rbcL	P001_WF04	229	rbcL	No	3	100	99	1	capillaris	Species	100	capillaris	100	Crepis	100	Asteraceae	100	Asterales	100
P001_WF04_k50.386942_ITS2_PlL7_linked	P001_WF04	319	ITS2	No	55	99.06	98.06	55	Vitis	Genus	98.1818	retordii	23.6364	Vitis	98.1818	Vitaceae	98.1818	Vitales	98.1818
P001_WF04_k50.401726_rbcL	P001_WF04	172	rbcL	No	500	100	99	192	Asteraceae	Family	100	spathulifolius	19.2708	Aster	32.8125	Asteraceae	100	Asterales	100
P001_WF04_k50.43962_rbcL	P001_WF04	159	rbcL	No	499	100	99	484	Betulaceae	Family	99.1736	avellana	5.57851	Betula	43.1818	Betulaceae	99.1736	Fagales	99.5868
P001_WF04_k50.48434_matK	P001_WF04	211	matK	No	330	100	99	243	Rutaceae	Family	99.177	x	10.6996	Citrus	80.2469	Rutaceae	99.177	Sapindales	99.177
P001_WF04_k50.56189_91-216_matK	P001_WF04	126	matK	No	500	100	99	500	Asteraceae	Family	99.6	cardunculus	2.8	Sonchus	25	Asteraceae	99.6	Asterales	100
P001_WF04_k50.70514_rbcL	P001_WF04	255	rbcL	No	3	100	99	3	vinifera	Species	100	vinifera	100	Vitis	100	Vitaceae	100	Vitales	100
P001_WF04_k50.78903_ITS1_PlL7_linked	P001_WF04	140	ITS1	No	137	100	99	85	Fraxinus	Genus	97.6471	excelsior	65.8824	Fraxinus	97.6471	Oleaceae	97.6471	Lamiales	97.6471
P001_WF04_k50.90380_rbcL	P001_WF04	220	rbcL	No	483	100	99	361	Vitaceae	Family	99.169	vinifera	9.9723	Vitis	76.4543	Vitaceae	99.169	Vitales	99.169
P001_WF04_k90.103574_matK	P001_WF04	937	matK	No	13	100	99	8	Cornus	Genus	100	sanguinea	25	Cornus	100	Cornaceae	100	Cornales	100
P001_WF04_k90.105690_ITS1_PlL7_linked	P001_WF04	102	ITS1	No	8	99.02	98.02	8	Cornus	Genus	100	sanguinea	62.5	Cornus	100	Cornaceae	100	Cornales	100
P001_WF04_k90.105691_ITS1_PlL7_linked	P001_WF04	102	ITS1	No	8	99.02	98.02	8	Cornus	Genus	100	sanguinea	62.5	Cornus	100	Cornaceae	100	Cornales	100
P001_WF04_k90.10665_ITS2_PlL8_linked	P001_WF04	141	ITS2	No	180	100	99	170	NA	No designation	NA	sativa	74.7059	Medicago	92.9412	Fabaceae	93.5294	Fabales	93.5294
P001_WF04_k90.107327_rbcL	P001_WF04	480	rbcL	No	38	100	99	12	Cornus	Genus	100	sanguinea	25	Cornus	100	Cornaceae	100	Cornales	100
P001_WF04_k90.114967_ITS1_PlL7_linked	P001_WF04	163	ITS1	No	140	100	99	122	Fabaceae	Family	95.082	sativa	77.0492	Medicago	94.2623	Fabaceae	95.082	Fabales	95.082
P001_WF04_k90.115524_matK	P001_WF04	322	matK	No	142	100	99	52	Corylus	Genus	100	avellana	26.9231	Corylus	100	Betulaceae	100	Fagales	100
P001_WF04_k90.117499_matK	P001_WF04	179	matK	No	304	99.441	98.441	226	Betulaceae	Family	100	avellana	9.73451	Corylus	50	Betulaceae	100	Fagales	100
P001_WF04_k90.118303_rbcL	P001_WF04	227	rbcL	No	104	99.559	98.559	82	Silene	Genus	100	vulgaris	10.9756	Silene	100	Caryophyllaceae	100	Caryophyllales	100
P001_WF04_k90.122252_rbcL	P001_WF04	461	rbcL	No	19	98.472	98	19	Cornus	Genus	100	sanguinea	21.0526	Cornus	100	Cornaceae	100	Cornales	100
P001_WF04_k90.124909_ITS1_PlL7_linked	P001_WF04	110	ITS1	No	5	98.165	98	5	sanguinea	Species	100	sanguinea	100	Cornus	100	Cornaceae	100	Cornales	100
P001_WF04_k90.125769_1-443_trnH-psbA_PlL4_linked	P001_WF04	142	trnH-psbA	No	22	100	99	21	Cornus	Genus	100	macrophylla	38.0952	Cornus	100	Cornaceae	100	Cornales	100
P001_WF04_k90.126331_matK	P001_WF04	238	matK	No	7	100	99	4	capillaris	Species	100	capillaris	100	Crepis	100	Asteraceae	100	Asterales	100
P001_WF04_k90.131728_108-563_rbcL	P001_WF04	437	rbcL	No	219	100	99	110	Betulaceae	Family	99.0909	japonica	13.6364	Ostrya	37.2727	Betulaceae	99.0909	Fagales	100
P001_WF04_k90.133464_ITS2_PlL7_linked	P001_WF04	105	ITS2	No	7	99.048	98.048	7	Cornus	Genus	100	sanguinea	71.4286	Cornus	100	Cornaceae	100	Cornales	100
P001_WF04_k90.137070_rbcL	P001_WF04	270	rbcL	No	500	99.259	98.259	500	Ericales	Order	96.8	sinensis	9	Camellia	71	Theaceae	92.4	Ericales	96.8
P001_WF04_k90.140654_matK	P001_WF04	682	matK	No	242	100	99	212	Vitis	Genus	97.1698	vinifera	11.7925	Vitis	97.1698	Vitaceae	100	Vitales	100
P001_WF04_k90.145477_matK	P001_WF04	249	matK	No	26	100	99	2	Rhamnaceae	Family	100	globosa	50	Condalia	50	Rhamnaceae	100	Rosales	100
P001_WF04_k90.14716_ITS1_PlL7_linked	P001_WF04	130	ITS1	No	5	98.462	98	5	sanguinea	Species	100	sanguinea	100	Cornus	100	Cornaceae	100	Cornales	100
P001_WF04_k90.147456_rbcL	P001_WF04	278	rbcL	No	24	100	99	24	NA	No designation	NA	tonkinensis	16.6667	Styrax	62.5	Styracaceae	62.5	Ericales	75
P001_WF04_k90.147809_matK	P001_WF04	225	matK	No	375	100	99	261	Medicago	Genus	96.5517	archiducis-nicolai	32.1839	Medicago	96.5517	Fabaceae	100	Fabales	100
P001_WF04_k90.150183_rbcL	P001_WF04	214	rbcL	No	501	100	99	433	Vitaceae	Family	99.0762	vinifera	9.00693	Vitis	66.7436	Vitaceae	99.0762	Vitales	99.0762
P001_WF04_k90.155398_trnH-psbA_PlL4_linked	P001_WF04	131	trnH-psbA	No	60	100	99	17	NA	No designation	NA	sylvatica	17.6471	Fagus	17.6471	Anacardiaceae	17.6471	Fagales	35.2941
P001_WF04_k90.161200_trnH-psbA_PlL5_linked	P001_WF04	138	trnH-psbA	No	48	100	99	26	NA	No designation	NA	macrophylla	26.9231	Cornus	92.3077	Cornaceae	92.3077	Cornales	92.3077
P001_WF04_k90.164535_1-226_rbcL	P001_WF04	226	rbcL	No	28	100	99	15	Trifolium	Genus	100	repens	80	Trifolium	100	Fabaceae	100	Fabales	100
P001_WF04_k90.170731_rbcL	P001_WF04	251	rbcL	No	500	100	99	500	Asteraceae	Family	99.6	canadensis	5.2	Erigeron	24	Asteraceae	99.6	Asterales	99.6
P001_WF04_k90.176237_ITS2_PlL7_linked	P001_WF04	126	ITS2	No	3	98.425	98	3	sanguinea	Species	100	sanguinea	100	Cornus	100	Cornaceae	100	Cornales	100
P001_WF04_k90.177625_ITS2_PlL7_linked	P001_WF04	130	ITS2	No	7	99.231	98.231	7	Cornus	Genus	100	sanguinea	57.1429	Cornus	100	Cornaceae	100	Cornales	100
P001_WF04_k90.177979_matK	P001_WF04	251	matK	No	10	98.406	98	10	Rhamnaceae	Family	100	polyphylla	30	Berchemia	60	Rhamnaceae	100	Rosales	100
P001_WF04_k90.178805_ITS1_PlL7_linked	P001_WF04	138	ITS1	No	7	99.275	98.275	7	Cornus	Genus	100	sanguinea	71.4286	Cornus	100	Cornaceae	100	Cornales	100
P001_WF04_k90.186168_matK	P001_WF04	286	matK	No	372	100	99	299	Fabaceae	Family	100	archiducis-nicolai	28.4281	Medicago	92.3077	Fabaceae	100	Fabales	100
P001_WF04_k90.188494_rbcL	P001_WF04	276	rbcL	No	23	98.913	98	23	Cornus	Genus	100	controversa	26.087	Cornus	100	Cornaceae	100	Cornales	100
P001_WF04_k90.189644_rbcL	P001_WF04	230	rbcL	No	352	100	99	310	Vitaceae	Family	99.6774	vinifera	9.35484	Vitis	67.7419	Vitaceae	99.6774	Vitales	99.6774
P001_WF04_k90.195286_trnH-psbA_PlL4_linked	P001_WF04	125	trnH-psbA	No	2	100	99	2	noctiflora	Species	100	noctiflora	100	Silene	100	Caryophyllaceae	100	Caryophyllales	100
P001_WF04_k90.195399_rbcL	P001_WF04	534	rbcL	No	45	100	99	26	Cornus	Genus	100	sanguinea	15.3846	Cornus	100	Cornaceae	100	Cornales	100
P001_WF04_k90.197699_rbcL	P001_WF04	253	rbcL	No	500	100	99	42	Asteraceae	Family	100	japonica	23.8095	Sonchus	35.7143	Asteraceae	100	Asterales	100
P001_WF04_k90.202189_ITS2_PlL7_linked	P001_WF04	102	ITS2	No	4	98.058	98	4	sanguinea	Species	100	sanguinea	100	Cornus	100	Cornaceae	100	Cornales	100
P001_WF04_k90.204819_matK	P001_WF04	245	matK	No	218	100	99	138	Rutaceae	Family	98.5507	x	11.5942	Citrus	73.913	Rutaceae	98.5507	Sapindales	98.5507
P001_WF04_k90.21757_ITS1_complete	P001_WF04	165	ITS1	Yes	2315	100	99	1759	Fabaceae	Family	99.4883	glycyphyllos	33.7692	Trifolium	60.1478	Fabaceae	99.4883	Fabales	99.4883
P001_WF04_k90.23001_ITS2_PlL7_linked	P001_WF04	140	ITS2	No	6	99.286	98.286	6	Cornus	Genus	100	sanguinea	66.6667	Cornus	100	Cornaceae	100	Cornales	100
P001_WF04_k90.26866_rbcL	P001_WF04	232	rbcL	No	500	100	99	454	Betulaceae	Family	99.5595	heterophylla	27.3128	Corylus	78.4141	Betulaceae	99.5595	Fagales	100
P001_WF04_k90.2737_matK	P001_WF04	216	matK	No	3	100	99	2	tridentata	Species	100	tridentata	100	Larrea	100	Zygophyllaceae	100	Zygophyllales	100
P001_WF04_k90.28354_ITS1_PlL7_linked	P001_WF04	102	ITS1	No	190	100	99	111	NA	No designation	NA	americana	45.045	Corylus	72.973	Betulaceae	73.8739	Fagales	73.8739
P001_WF04_k90.3341_matK	P001_WF04	256	matK	No	8	100	99	7	Trifolium	Genus	100	pratense	57.1429	Trifolium	100	Fabaceae	100	Fabales	100
P001_WF04_k90.36395_ITS2_PlL7_linked	P001_WF04	141	ITS2	No	6	99.291	98.291	6	Cornus	Genus	100	sanguinea	66.6667	Cornus	100	Cornaceae	100	Cornales	100
P001_WF04_k90.45855_matK	P001_WF04	158	matK	No	307	100	99	262	Medicago	Genus	98.4733	archiducis-nicolai	32.8244	Medicago	98.4733	Fabaceae	100	Fabales	100
P001_WF04_k90.52412_matK	P001_WF04	391	matK	No	40	100	99	27	Cornus	Genus	100	walteri	18.5185	Cornus	100	Cornaceae	100	Cornales	100
P001_WF04_k90.55471_ITS1_PlL6_linked	P001_WF04	122	ITS1	No	1	98.361	98	1	oligophlebia	Species	100	oligophlebia	100	Cornus	100	Cornaceae	100	Cornales	100
P001_WF04_k90.56855_ITS1_PlL7_linked	P001_WF04	104	ITS1	No	8	99.038	98.038	8	Cornus	Genus	100	sanguinea	62.5	Cornus	100	Cornaceae	100	Cornales	100
P001_WF04_k90.59801_matK	P001_WF04	171	matK	No	500	100	99	120	Asteraceae	Family	100	indica	6.66667	Lactuca	55	Asteraceae	100	Asterales	100
P001_WF04_k90.59802_matK	P001_WF04	340	matK	No	892	99.415	98.415	240	Asteraceae	Family	100	indica	6.66667	Lactuca	55	Asteraceae	100	Asterales	100
P001_WF04_k90.63486_ITS2_PlL7_linked	P001_WF04	147	ITS2	No	6	99.32	98.32	6	Cornus	Genus	100	sanguinea	66.6667	Cornus	100	Cornaceae	100	Cornales	100
P001_WF04_k90.64728_ITS1_PlL7_linked	P001_WF04	125	ITS1	No	8	99.2	98.2	8	Cornus	Genus	100	sanguinea	62.5	Cornus	100	Cornaceae	100	Cornales	100
P001_WF04_k90.68126_ITS1_PlL7_linked	P001_WF04	106	ITS1	No	5	98.113	98	5	sanguinea	Species	100	sanguinea	100	Cornus	100	Cornaceae	100	Cornales	100
P001_WF04_k90.6956_ITS2_PlL7_linked	P001_WF04	124	ITS2	No	6	99.194	98.194	6	Cornus	Genus	100	sanguinea	66.6667	Cornus	100	Cornaceae	100	Cornales	100
P001_WF04_k90.72954_1-165_rbcL	P001_WF04	165	rbcL	No	499	99.394	98.394	499	NA	No designation	NA	sp.	5.61122	Cornus	22.2445	Sapotaceae	56.3126	Ericales	60.7214
P001_WF04_k90.78627_ITS1_PlL6_linked	P001_WF04	132	ITS1	No	13	99.242	98.242	13	Cornus	Genus	100	walteri	30.7692	Cornus	100	Cornaceae	100	Cornales	100
P001_WF04_k90.7907_86-232_matK	P001_WF04	147	matK	No	219	100	99	211	Betulaceae	Family	100	japonica	8.05687	Betula	31.7536	Betulaceae	100	Fagales	100
P001_WF04_k90.81509_ITS2_PlL8_linked	P001_WF04	227	ITS2	No	11	100	99	11	Crepis	Genus	100	capillaris	90.9091	Crepis	100	Asteraceae	100	Asterales	100
P001_WF04_k90.89994_1-1134_rbcL	P001_WF04	934	rbcL	No	114	100	99	34	Medicago	Genus	100	sativa	58.8235	Medicago	100	Fabaceae	100	Fabales	100
P001_WF04_k90.89994_1151-1728_rbcL	P001_WF04	475	rbcL	No	128	100	99	112	Medicago	Genus	100	sativa	18.75	Medicago	100	Fabaceae	100	Fabales	100
P001_WF04_k90.95625_rbcL	P001_WF04	225	rbcL	No	442	100	99	353	Vitaceae	Family	99.4334	vinifera	8.78187	Vitis	64.8725	Vitaceae	99.4334	Vitales	99.4334
P001_WF04_k90.95810_ITS1_PlL6_linked	P001_WF04	122	ITS1	No	7	99.18	98.18	7	Cornus	Genus	100	sanguinea	42.8571	Cornus	100	Cornaceae	100	Cornales	100
P001_WF05_k29.168924_rbcL	P001_WF05	340	rbcL	No	84	100	99	8	Hypnales	Order	100	alopecurum	25	Thamnobryum	62.5	Neckeraceae	62.5	Hypnales	100
P001_WF05_k29.222489_trnH-psbA_PlL5_linked	P001_WF05	107	trnH-psbA	No	31	100	99	29	Lonicera	Genus	100	japonica	62.069	Lonicera	100	Caprifoliaceae	100	Dipsacales	100
P001_WF05_k29.231884_matK	P001_WF05	183	matK	No	319	100	99	206	Citrus	Genus	97.0874	x	12.6214	Citrus	97.0874	Rutaceae	99.0291	Sapindales	99.0291
P001_WF05_k29.26643_rbcL	P001_WF05	371	rbcL	No	6	98.922	98	6	Hypnales	Order	100	attenuatus	16.6667	Ctenidium	33.3333	Myuriaceae	33.3333	Hypnales	100
P001_WF05_k29.346589_142-296_rbcL	P001_WF05	155	rbcL	No	111	100	99	8	Hypnales	Order	100	thamnioides	25	Dixonia	25	Neckeraceae	62.5	Hypnales	100
P001_WF05_k50.34284_rbcL	P001_WF05	374	rbcL	No	2	98.66	98	2	Hypnales	Order	100	attenuatus	50	Ctenidium	50	Myuriaceae	50	Hypnales	100
P001_WF05_k90.10373_rbcL	P001_WF05	267	rbcL	No	93	100	99	93	biloba	Species	100	biloba	100	Ginkgo	100	Ginkgoaceae	100	Ginkgoales	100
P001_WF05_k90.32861_ITS1_PlL6_linked	P001_WF05	143	ITS1	No	22	100	99	16	Hypnales	Order	100	alopecurum	25	Thamnobryum	68.75	Neckeraceae	81.25	Hypnales	100
P001_WF05_k90.78113_ITS1_PlL7_linked	P001_WF05	161	ITS1	No	17	100	99	8	Neckeraceae	Family	100	alopecurum	25	Thamnobryum	62.5	Neckeraceae	100	Hypnales	100
P001_WF05_k90.78113_ITS2_PlL7_linked	P001_WF05	177	ITS2	No	39	100	99	22	Hypnales	Order	100	alopecuroides	27.2727	Thamnobryum	59.0909	Neckeraceae	72.7273	Hypnales	100
P001_WF06_k50.10882_ITS2_PlL7_linked	P001_WF06	230	ITS2	No	36	99.13	98.13	36	Hypnales	Order	100	alopecuroides	16.6667	Thamnobryum	50	Neckeraceae	80.5556	Hypnales	100
P001_WF06_k50.36670_ITS2_PlL7_linked	P001_WF06	211	ITS2	No	77	99.526	98.526	65	Syzygium	Genus	98.4615	cumini	12.3077	Syzygium	98.4615	Myrtaceae	98.4615	Myrtales	98.4615
P001_WF06_k50.70050_ITS1_PlL7_linked	P001_WF06	140	ITS1	No	10	99.286	98.286	10	NA	No designation	NA	commersonii	10	Syzygium	90	Myrtaceae	90	Myrtales	90
P001_WF06_k50.74273_rbcL	P001_WF06	251	rbcL	No	34	100	99	34	Klebsormidium	Genus	100	sp.	67.6471	Klebsormidium	100	Klebsormidiaceae	100	Klebsormidiales	100
P001_WF06_k90.37331_rbcL	P001_WF06	251	rbcL	No	69	100	99	39	Klebsormidium	Genus	100	sp.	66.6667	Klebsormidium	100	Klebsormidiaceae	100	Klebsormidiales	100
P001_WF06_k90.48540_ITS2_PlL7_linked	P001_WF06	246	ITS2	No	24	99.593	98.593	12	Brachystegia	Genus	100	spiciformis	16.6667	Brachystegia	100	Fabaceae	100	Fabales	100
P001_WF07_k29.186132_matK	P001_WF07	204	matK	No	223	100	99	154	Rutaceae	Family	99.3506	japonica	14.2857	Citrus	91.5584	Rutaceae	99.3506	Sapindales	99.3506
P001_WF07_k29.30666_65-433_rbcL	P001_WF07	369	rbcL	No	24	98.361	98	24	Medicago	Genus	100	sativa	41.6667	Medicago	100	Fabaceae	100	Fabales	100
P001_WF07_k29.85531_matK	P001_WF07	199	matK	No	500	100	99	187	Asteraceae	Family	100	asper	4.81283	Sonchus	67.3797	Asteraceae	100	Asterales	100
P001_WF07_k50.101956_ITS1_complete	P001_WF07	243	ITS1	Yes	190	100	99	139	NA	No designation	NA	sativa	66.9065	Medicago	84.1727	Fabaceae	84.8921	Fabales	84.8921
P001_WF07_k50.106950_rbcL	P001_WF07	172	rbcL	No	283	100	99	109	Caryophyllaceae	Family	99.0826	heterophylla	16.5138	Silene	54.1284	Caryophyllaceae	99.0826	Caryophyllales	99.0826
P001_WF07_k50.109283_matK	P001_WF07	213	matK	No	149	100	99	50	Corylus	Genus	96	avellana	24	Corylus	96	Betulaceae	100	Fagales	100
P001_WF07_k50.120429_ITS1_PlL7_linked	P001_WF07	148	ITS1	No	34	100	99	34	arvensis	Species	97.0588	arvensis	97.0588	Convolvulus	97.0588	Convolvulaceae	100	Solanales	100
P001_WF07_k50.134359_ITS2_PlL7_linked	P001_WF07	159	ITS2	No	172	100	99	156	NA	No designation	NA	sativa	84.6154	Medicago	88.4615	Fabaceae	89.1026	Fabales	89.1026
P001_WF07_k50.168923_ITS1_PlL6_linked	P001_WF07	273	ITS1	No	18	99.267	98.267	17	Silene	Genus	100	undulata	52.9412	Silene	100	Caryophyllaceae	100	Caryophyllales	100
P001_WF07_k50.207636_rbcL	P001_WF07	124	rbcL	No	73	100	99	54	Fabaceae	Family	100	sativa	29.6296	Medicago	87.037	Fabaceae	100	Fabales	100
P001_WF07_k50.23952_1-133_matK	P001_WF07	133	matK	No	260	100	99	237	Vitaceae	Family	100	vinifera	11.3924	Vitis	86.9198	Vitaceae	100	Vitales	100
P001_WF07_k50.251492_rbcL	P001_WF07	201	rbcL	No	145	100	99	11	Plantago	Genus	100	lanceolata	45.4545	Plantago	100	Plantaginaceae	100	Lamiales	100
P001_WF07_k50.267665_matK	P001_WF07	195	matK	No	32	100	99	17	Fabaceae	Family	100	vespertilionis	47.0588	Christia	47.0588	Fabaceae	100	Fabales	100
P001_WF07_k90.42871_rbcL	P001_WF07	221	rbcL	No	502	100	99	261	NA	No designation	NA	vinifera	11.4943	Vitis	72.7969	Vitaceae	75.8621	Vitales	75.8621
P001_WF08_k29.360498_rbcL	P001_WF08	209	rbcL	No	382	99.522	98.522	226	Apocynaceae	Family	96.9027	roseus	8.84956	Tabernaemontana	19.469	Apocynaceae	96.9027	Gentianales	98.6726
P001_WF08_k50.128939_ITS2_PlL7_linked	P001_WF08	131	ITS2	No	206	100	99	154	Poaceae	Family	97.4026	aestivum	53.8961	Triticum	92.8571	Poaceae	97.4026	Poales	98.0519
P001_WF09_k29.10176_539-879_matK	P001_WF09	279	matK	No	235	100	99	207	Vitis	Genus	99.5169	vinifera	13.0435	Vitis	99.5169	Vitaceae	100	Vitales	100
P001_WF09_k29.108592_rbcL	P001_WF09	257	rbcL	No	22	98.444	98	22	Silene	Genus	95.4545	armeria	27.2727	Silene	95.4545	Caryophyllaceae	95.4545	Caryophyllales	95.4545
P001_WF09_k29.369881_matK	P001_WF09	607	matK	No	232	100	99	203	Vitis	Genus	100	vinifera	10.8374	Vitis	100	Vitaceae	100	Vitales	100
P001_WF09_k29.538346_rbcL	P001_WF09	153	rbcL	No	500	100	99	357	Asterales	Order	99.1597	officinale	18.4874	Taraxacum	45.9384	Asteraceae	92.7171	Asterales	99.1597
P001_WF09_k50.173508_ITS2_PlL7_linked	P001_WF09	126	ITS2	No	2	100	99	2	sceleratus	Species	100	sceleratus	100	Ranunculus	100	Ranunculaceae	100	Ranunculales	100
P001_WF09_k50.230588_ITS2_PlL7_linked	P001_WF09	134	ITS2	No	168	100	99	94	Saccharum	Genus	97.8723	hybrid	46.8085	Saccharum	97.8723	Poaceae	100	Poales	100
P001_WF09_k50.257508_rbcL	P001_WF09	210	rbcL	No	1	100	99	1	vinifera	Species	100	vinifera	100	Vitis	100	Vitaceae	100	Vitales	100
P001_WF09_k50.258986_1-1051_trnH-psbA_complete	P001_WF09	335	trnH-psbA	Yes	329	100	99	322	Vitis	Genus	97.8261	vinifera	13.0435	Vitis	97.8261	Vitaceae	100	Vitales	100
P001_WF09_k50.260878_rbcL	P001_WF09	362	rbcL	No	342	100	99	231	Vitaceae	Family	100	vinifera	12.5541	Vitis	90.9091	Vitaceae	100	Vitales	100
P001_WF09_k90.1067_ITS1_PlL6_linked	P001_WF09	113	ITS1	No	6	98.23	98	6	vinifera	Species	100	vinifera	100	Vitis	100	Vitaceae	100	Vitales	100
P001_WF09_k90.112915_rbcL	P001_WF09	245	rbcL	No	56	98.776	98	56	Caryophyllaceae	Family	98.2143	armeria	10.7143	Silene	91.0714	Caryophyllaceae	98.2143	Caryophyllales	98.2143
P001_WF09_k90.114131_1-1014_rbcL	P001_WF09	1014	rbcL	No	358	100	99	221	Vitis	Genus	97.7376	vinifera	12.6697	Vitis	97.7376	Vitaceae	100	Vitales	100
P001_WF09_k90.114163_ITS1_PlL6_linked	P001_WF09	115	ITS1	No	6	98.261	98	6	vinifera	Species	100	vinifera	100	Vitis	100	Vitaceae	100	Vitales	100
P001_WF09_k90.121934_rbcL	P001_WF09	173	rbcL	No	307	100	99	246	Vitaceae	Family	100	vinifera	12.1951	Vitis	89.8374	Vitaceae	100	Vitales	100
P001_WF09_k90.128699_rbcL	P001_WF09	191	rbcL	No	141	100	99	19	Asteraceae	Family	100	officinale	31.5789	Taraxacum	89.4737	Asteraceae	100	Asterales	100
P001_WF09_k90.149766_ITS1_PlL6_linked	P001_WF09	123	ITS1	No	6	98.347	98	6	vinifera	Species	100	vinifera	100	Vitis	100	Vitaceae	100	Vitales	100
P001_WF09_k90.160534_rbcL	P001_WF09	348	rbcL	No	529	98.352	98	529	Vitaceae	Family	98.4877	vinifera	11.3422	Vitis	83.5539	Vitaceae	98.4877	Vitales	100
P001_WF09_k90.28322_ITS1_PlL6_linked	P001_WF09	194	ITS1	No	95	100	99	20	Brassicaceae	Family	100	oleracea	60	Brassica	95	Brassicaceae	100	Brassicales	100
P001_WF09_k90.43046_ITS2_PlL7_linked	P001_WF09	146	ITS2	No	13	99.315	98.315	13	Vitis	Genus	100	vinifera	84.6154	Vitis	100	Vitaceae	100	Vitales	100
P001_WF09_k90.67740_1-522_matK	P001_WF09	522	matK	No	414	100	99	320	Vitaceae	Family	99.0625	vinifera	9.375	Vitis	86.5625	Vitaceae	99.0625	Vitales	99.0625
P001_WF09_k90.93418_matK	P001_WF09	248	matK	No	278	100	99	208	Rutaceae	Family	98.5577	japonica	10.0962	Citrus	79.8077	Rutaceae	98.5577	Sapindales	98.5577
P001_WF10_k29.111413_rbcL	P001_WF10	311	rbcL	No	499	100	99	428	Vitaceae	Family	99.0654	hemsleyanum	11.4486	Vitis	66.8224	Vitaceae	99.0654	Vitales	99.0654
P001_WF10_k90.20581_matK	P001_WF10	212	matK	No	64	100	99	51	Alnus	Genus	100	glutinosa	17.6471	Alnus	100	Betulaceae	100	Fagales	100
P001_WF11_k29.109269_rbcL	P001_WF11	220	rbcL	No	500	100	99	169	Solanaceae	Family	97.0414	annuum	50.2959	Capsicum	73.3728	Solanaceae	97.0414	Solanales	97.0414
P001_WF11_k29.29901_matK	P001_WF11	160	matK	No	283	100	99	105	Capsicum	Genus	100	annuum	42.8571	Capsicum	100	Solanaceae	100	Solanales	100
P001_WF11_k29.53329_matK	P001_WF11	671	matK	No	127	100	99	127	Taxus	Genus	100	wallichiana	14.1732	Taxus	100	Taxaceae	100	Cupressales	100
P001_WF11_k29.73008_matK	P001_WF11	224	matK	No	30	100	99	28	Glycine	Genus	96.4286	max	78.5714	Glycine	96.4286	Fabaceae	100	Fabales	100
P001_WF11_k29.74925_ITS2_PlL7_linked	P001_WF11	169	ITS2	No	318	100	99	150	Citrus	Genus	98	x	17.3333	Citrus	98	Rutaceae	99.3333	Sapindales	99.3333
P001_WF11_k29.83638_rbcL	P001_WF11	150	rbcL	No	71	100	99	71	Taxus	Genus	100	mairei	14.0845	Taxus	100	Taxaceae	100	Cupressales	100
P001_WF11_k50.15677_rbcL	P001_WF11	338	rbcL	No	119	100	99	110	Ulmaceae	Family	99.0909	serrata	10.9091	Ulmus	73.6364	Ulmaceae	99.0909	Rosales	100
P001_WF11_k50.37366_rbcL	P001_WF11	294	rbcL	No	43	98.639	98	43	Ulmus	Genus	100	parvifolia	11.6279	Ulmus	100	Ulmaceae	100	Rosales	100
P001_WF11_k50.49281_rbcL	P001_WF11	174	rbcL	No	96	100	99	53	Ulmus	Genus	100	pumila	9.43396	Ulmus	100	Ulmaceae	100	Rosales	100
P001_WF11_k50.55223_matK	P001_WF11	601	matK	No	82	100	99	81	Ulmaceae	Family	100	parvifolia	8.64198	Ulmus	82.716	Ulmaceae	100	Rosales	100
P001_WF11_k50.59143_rbcL	P001_WF11	199	rbcL	No	500	100	99	500	Fagaceae	Family	100	mongolica	2.2	Quercus	76.8	Fagaceae	100	Fagales	100
P001_WF11_k50.65886_ITS1_PlL7_linked	P001_WF11	167	ITS1	No	48	99.401	98.401	38	Poaceae	Family	100	hybrid	71.0526	Saccharum	94.7368	Poaceae	100	Poales	100
P001_WF11_k50.87743_matK	P001_WF11	182	matK	No	500	100	99	105	Capsicum	Genus	96.1905	annuum	28.5714	Capsicum	96.1905	Solanaceae	100	Solanales	100
P001_WF11_k50.95209_51-669_rbcL	P001_WF11	540	rbcL	No	137	100	99	137	Taxus	Genus	100	sp.	39.4161	Taxus	100	Taxaceae	100	Cupressales	100
P001_WF11_k90.11986_1-163_rbcL	P001_WF11	75	rbcL	No	504	100	99	503	NA	No designation	NA	cathayensis	3.37972	Potentilla	14.5129	Rosaceae	54.8708	Rosales	54.8708
P001_WF11_k90.12257_rbcL	P001_WF11	217	rbcL	No	86	100	99	86	Taxus	Genus	100	mairei	12.7907	Taxus	100	Taxaceae	100	Cupressales	100
P001_WF11_k90.15153_rbcL	P001_WF11	174	rbcL	No	62	100	99	57	Taxus	Genus	100	mairei	14.0351	Taxus	100	Taxaceae	100	Cupressales	100
P001_WF11_k90.16324_ITS1_PlL7_linked	P001_WF11	107	ITS1	No	80	99.065	98.065	80	Ulmus	Genus	100	lamellosa	27.5	Ulmus	100	Ulmaceae	100	Rosales	100
P001_WF11_k90.17191_ITS1_PlL6_linked	P001_WF11	128	ITS1	No	27	99.219	98.219	27	Ulmus	Genus	100	lamellosa	33.3333	Ulmus	100	Ulmaceae	100	Rosales	100
P001_WF11_k90.17546_rbcL	P001_WF11	179	rbcL	No	89	99.441	98.441	85	Taxus	Genus	100	cuspidata	12.9412	Taxus	100	Taxaceae	100	Cupressales	100
P001_WF11_k90.17547_rbcL	P001_WF11	157	rbcL	No	191	100	99	88	Taxus	Genus	100	cuspidata	12.5	Taxus	100	Taxaceae	100	Cupressales	100
P001_WF11_k90.17655_ITS1_PlL7_linked	P001_WF11	131	ITS1	No	73	99.237	98.237	73	Ulmus	Genus	100	lamellosa	30.137	Ulmus	100	Ulmaceae	100	Rosales	100
P001_WF11_k90.1788_rbcL	P001_WF11	127	rbcL	No	86	100	99	81	Taxus	Genus	100	cuspidata	13.5802	Taxus	100	Taxaceae	100	Cupressales	100
P001_WF11_k90.18935_rbcL	P001_WF11	249	rbcL	No	235	100	99	152	Ulmus	Genus	98.6842	davidiana	14.4737	Ulmus	98.6842	Ulmaceae	98.6842	Rosales	98.6842
P001_WF11_k90.26604_matK	P001_WF11	340	matK	No	184	99.415	98.415	184	Ulmaceae	Family	100	davidii	8.69565	Ulmus	75	Ulmaceae	100	Rosales	100
P001_WF11_k90.27142_ITS1_PlL7_linked	P001_WF11	106	ITS1	No	81	99.057	98.057	81	Ulmus	Genus	100	lamellosa	27.1605	Ulmus	100	Ulmaceae	100	Rosales	100
P001_WF11_k90.28199_ITS1_PlL6_linked	P001_WF11	109	ITS1	No	27	99.083	98.083	27	Ulmus	Genus	100	lamellosa	33.3333	Ulmus	100	Ulmaceae	100	Rosales	100
P001_WF11_k90.30465_ITS2_PlL7_linked	P001_WF11	147	ITS2	No	67	98.639	98	67	Ulmus	Genus	100	lamellosa	23.8806	Ulmus	100	Ulmaceae	100	Rosales	100
P001_WF11_k90.30899_ITS1_PlL7_linked	P001_WF11	122	ITS1	No	78	99.18	98.18	78	Ulmus	Genus	100	lamellosa	28.2051	Ulmus	100	Ulmaceae	100	Rosales	100
P001_WF11_k90.386_ITS2_PlL7_linked	P001_WF11	135	ITS2	No	67	98.519	98	67	Ulmus	Genus	100	lamellosa	23.8806	Ulmus	100	Ulmaceae	100	Rosales	100
P001_WF11_k90.5057_ITS1_PlL6_linked	P001_WF11	122	ITS1	No	27	99.18	98.18	27	Ulmus	Genus	100	lamellosa	33.3333	Ulmus	100	Ulmaceae	100	Rosales	100
P001_WF11_k90.5906_rbcL	P001_WF11	179	rbcL	No	89	99.441	98.441	88	Taxus	Genus	100	cuspidata	12.5	Taxus	100	Taxaceae	100	Cupressales	100
P001_WF11_k90.7280_ITS2_PlL7_linked	P001_WF11	148	ITS2	No	66	98.649	98	66	Ulmus	Genus	100	lamellosa	22.7273	Ulmus	100	Ulmaceae	100	Rosales	100
P001_WF11_k90.766_rbcL	P001_WF11	179	rbcL	No	89	99.441	98.441	85	Taxus	Genus	100	cuspidata	12.9412	Taxus	100	Taxaceae	100	Cupressales	100
P001_WF12_k29.361590_rbcL	P001_WF12	159	rbcL	No	501	99.371	98.371	400	Fabaceae	Family	99.75	archiducis-nicolai	22	Medicago	82	Fabaceae	99.75	Fabales	99.75
P001_WF12_k29.404018_rbcL	P001_WF12	869	rbcL	No	1	98.621	98	1	nodiflora	Species	100	nodiflora	100	Phyla	100	Verbenaceae	100	Lamiales	100
P001_WF12_k50.19902_1-293_ITS1_PlL6_linked	P001_WF12	249	ITS1	No	44	100	99	21	Carthamus	Genus	100	glaucus	47.619	Carthamus	100	Asteraceae	100	Asterales	100
P001_WF12_k50.19902_310-574_ITS2_PlL7_linked	P001_WF12	153	ITS2	No	31	100	99	22	Carthamus	Genus	95.4545	lanatus	45.4545	Carthamus	95.4545	Asteraceae	100	Asterales	100
P001_WF12_k50.211785_rbcL	P001_WF12	126	rbcL	No	439	100	99	200	Quercus	Genus	98.5	mongolica	5	Quercus	98.5	Fagaceae	100	Fagales	100
P001_WF12_k50.242085_ITS2_PlL7_linked	P001_WF12	473	ITS2	No	5	98.097	98	5	Polygonaceae	Family	100	maritimum	60	Polygonum	60	Polygonaceae	100	Caryophyllales	100
P001_WF12_k90.35607_ITS1_complete	P001_WF12	243	ITS1	Yes	31	100	99	11	Phyla	Genus	100	nodiflora	90.9091	Phyla	100	Verbenaceae	100	Lamiales	100
P001_WF12_k90.43687_ITS2_PlL7_linked	P001_WF12	137	ITS2	No	86	100	99	83	nodiflora	Species	98.7952	nodiflora	98.7952	Phyla	100	Verbenaceae	100	Lamiales	100
P001_WF12_k90.98283_ITS1_PlL6_linked	P001_WF12	184	ITS1	No	28	100	99	4	Polygonum	Genus	100	equisetiforme	75	Polygonum	100	Polygonaceae	100	Caryophyllales	100
P001_WG01_k29.244140_rbcL	P001_WG01	228	rbcL	No	58	99.123	98.123	58	Silene	Genus	100	littorea	18.9655	Silene	100	Caryophyllaceae	100	Caryophyllales	100
P001_WG01_k29.32588_rbcL	P001_WG01	151	rbcL	No	156	100	99	44	Solanaceae	Family	100	stramonium	13.6364	Nicotiana	31.8182	Solanaceae	100	Solanales	100
P001_WG01_k50.1008_matK	P001_WG01	250	matK	No	131	100	99	31	Solanaceae	Family	100	tuberosum	19.3548	Solanum	58.0645	Solanaceae	100	Solanales	100
P001_WG01_k50.299172_matK	P001_WG01	169	matK	No	15	99.408	98.408	8	Solanaceae	Family	100	tabacum	62.5	Nicotiana	75	Solanaceae	100	Solanales	100
P001_WG01_k50.354234_ITS2_PlL7_linked	P001_WG01	145	ITS2	No	70	100	99	36	Citrus	Genus	97.2222	maxima	22.2222	Citrus	97.2222	Rutaceae	100	Sapindales	100
P001_WG02_k29.269287_matK	P001_WG02	214	matK	No	121	100	99	121	biloba	Species	100	biloba	100	Ginkgo	100	Ginkgoaceae	100	Ginkgoales	100
P001_WG02_k29.419349_rbcL	P001_WG02	85	rbcL	No	501	100	99	393	Myrtales	Order	100	behriana	17.5573	Eucalyptus	49.6183	Myrtaceae	86.514	Myrtales	100
P001_WG02_k29.543099_trnH-psbA_PlL4_linked	P001_WG02	223	trnH-psbA	No	237	100	99	52	Poaceae	Family	100	saltuensis	7.69231	Poa	82.6923	Poaceae	100	Poales	100
P001_WG02_k50.243005_ITS1_complete	P001_WG02	247	ITS1	Yes	6	99.595	98.595	6	Silene	Genus	100	colorata	33.3333	Silene	100	Caryophyllaceae	100	Caryophyllales	100
P001_WG02_k50.243005_ITS2_PlL7_linked	P001_WG02	149	ITS2	No	6	100	99	4	Silene	Genus	100	arabica	25	Silene	100	Caryophyllaceae	100	Caryophyllales	100
P001_WG02_k50.68496_79-267_rbcL	P001_WG02	189	rbcL	No	371	100	99	29	Poaceae	Family	100	pratensis	17.2414	Poa	75.8621	Poaceae	100	Poales	100
P001_WG02_k90.84896_rbcL	P001_WG02	211	rbcL	No	96	99.526	98.526	96	biloba	Species	100	biloba	100	Ginkgo	100	Ginkgoaceae	100	Ginkgoales	100
P001_WG03_k29.42692_59-208_rbcL	P001_WG03	150	rbcL	No	502	100	99	502	Poaceae	Family	100	arundinacea	3.58566	Poa	16.7331	Poaceae	100	Poales	100
P001_WG03_k50.61391_ITS1_complete	P001_WG03	190	ITS1	Yes	4337	100	99	220	NA	No designation	NA	album	26.3636	Chenopodium	26.3636	Chenopodiaceae	44.5455	Caryophyllales	79.0909
P001_WG03_k90.51647_ITS1_complete	P001_WG03	247	ITS1	Yes	5	99.19	98.19	5	Silene	Genus	100	arabica	20	Silene	100	Caryophyllaceae	100	Caryophyllales	100
P001_WG05_k29.195373_rbcL	P001_WG05	193	rbcL	No	257	100	99	178	Citrus	Genus	98.3146	macroptera	16.2921	Citrus	98.3146	Rutaceae	99.4382	Sapindales	99.4382
P001_WG05_k29.203634_rbcL	P001_WG05	178	rbcL	No	294	100	99	89	Allium	Genus	100	cepa	19.1011	Allium	100	Amaryllidaceae	100	Asparagales	100
P001_WG05_k29.89099_rbcL	P001_WG05	161	rbcL	No	500	100	99	354	Convolvulaceae	Family	98.8701	arvensis	11.0169	Convolvulus	37.5706	Convolvulaceae	98.8701	Solanales	98.8701
P001_WG05_k50.9554_ITS1_PlL6_linked	P001_WG05	176	ITS1	No	10	100	99	7	Cupressaceae	Family	100	pensilis	42.8571	Glyptostrobus	42.8571	Cupressaceae	100	Cupressales	100
P001_WG06_k29.34473_ITS2_PlL7_linked	P001_WG06	161	ITS2	No	3	100	99	3	caninervis	Species	100	caninervis	100	Syntrichia	100	Pottiaceae	100	Pottiales	100
P001_WG06_k29.55480_rbcL	P001_WG06	120	rbcL	No	153	100	99	82	Poaceae	Family	100	pratensis	6.09756	Poa	34.1463	Poaceae	100	Poales	100
P001_WG06_k50.115493_matK	P001_WG06	192	matK	No	177	100	99	53	Poaceae	Family	100	glauca	22.6415	Poa	94.3396	Poaceae	100	Poales	100
P001_WG06_k50.118389_ITS1_PlL6_linked	P001_WG06	202	ITS1	No	136	100	99	44	Poa	Genus	97.7273	pratensis	47.7273	Poa	97.7273	Poaceae	97.7273	Poales	97.7273
P001_WG06_k50.161502_ITS2_PlL8_linked	P001_WG06	153	ITS2	No	5	100	99	3	Silene	Genus	100	arabica	33.3333	Silene	100	Caryophyllaceae	100	Caryophyllales	100
P001_WG06_k50.38944_31-222_rbcL	P001_WG06	192	rbcL	No	968	100	99	137	Poaceae	Family	100	chinensis	5.83942	Leymus	33.5766	Poaceae	100	Poales	100
P001_WG06_k50.44983_ITS1_PlL7_linked	P001_WG06	174	ITS1	No	184	100	99	88	NA	No designation	NA	dulcis	59.0909	Prunus	70.4545	Rosaceae	70.4545	Rosales	70.4545
P001_WG06_k50.77883_rbcL	P001_WG06	505	rbcL	No	94	98.614	98	94	Silene	Genus	96.8085	vulgaris	8.51064	Silene	96.8085	Caryophyllaceae	100	Caryophyllales	100
P001_WG06_k50.83991_rbcL	P001_WG06	249	rbcL	No	502	100	99	122	Poaceae	Family	100	pratensis	11.4754	Poa	59.0164	Poaceae	100	Poales	100
P001_WG06_k90.23501_rbcL	P001_WG06	244	rbcL	No	12	100	99	3	Pottiaceae	Family	100	constrictus	33.3333	Didymodon	66.6667	Pottiaceae	100	Pottiales	100
P001_WG06_k90.29665_ITS1_PlL7_linked	P001_WG06	184	ITS1	No	2	99.457	98.457	1	arabica	Species	100	arabica	100	Silene	100	Caryophyllaceae	100	Caryophyllales	100
P001_WG06_k90.30904_rbcL	P001_WG06	179	rbcL	No	7	98.324	98	7	NA	No designation	NA	armeria	85.7143	Silene	85.7143	Caryophyllaceae	85.7143	Caryophyllales	85.7143
P001_WG06_k90.36102_rbcL	P001_WG06	261	rbcL	No	94	99.234	98.234	22	Caryophyllaceae	Family	100	githago	31.8182	Silene	50	Caryophyllaceae	100	Caryophyllales	100
P001_WG06_k90.38553_rbcL	P001_WG06	179	rbcL	No	8	98.324	98	8	NA	No designation	NA	armeria	75	Silene	75	Caryophyllaceae	87.5	Caryophyllales	87.5
P001_WG06_k90.4150_rbcL	P001_WG06	179	rbcL	No	8	98.324	98	8	NA	No designation	NA	armeria	75	Silene	75	Caryophyllaceae	87.5	Caryophyllales	87.5
P001_WG06_k90.6552_ITS1_PlL7_linked	P001_WG06	169	ITS1	No	160	100	99	37	Poaceae	Family	97.2973	pratensis	64.8649	Poa	91.8919	Poaceae	97.2973	Poales	97.2973
P001_WG06_k90.66651_ITS1_PlL7_linked	P001_WG06	227	ITS1	No	8	100	99	5	Silene	Genus	100	arabica	20	Silene	100	Caryophyllaceae	100	Caryophyllales	100
P001_WG06_k90.674_rbcL	P001_WG06	520	rbcL	No	97	99.615	98.615	37	Silene	Genus	97.2973	gonosperma	10.8108	Silene	97.2973	Caryophyllaceae	100	Caryophyllales	100
P001_WG06_k90.77281_rbcL	P001_WG06	156	rbcL	No	70	98.718	98	70	Silene	Genus	95.7143	armeria	8.57143	Silene	95.7143	Caryophyllaceae	98.5714	Caryophyllales	98.5714
P001_WG06_k90.77282_rbcL	P001_WG06	179	rbcL	No	8	98.324	98	8	NA	No designation	NA	armeria	75	Silene	75	Caryophyllaceae	87.5	Caryophyllales	87.5
P001_WG07_k29.24247_rbcL	P001_WG07	449	rbcL	No	63	99.109	98.109	63	Caryophyllaceae	Family	100	vulgaris	15.873	Silene	87.3016	Caryophyllaceae	100	Caryophyllales	100
P001_WG07_k29.39111_rbcL	P001_WG07	165	rbcL	No	500	100	99	196	Pinaceae	Family	97.9592	kaempferi	9.18367	Picea	71.9388	Pinaceae	97.9592	Pinales	97.9592
P001_WG08_k90.10490_ITS2_PlL7_linked	P001_WG08	131	ITS2	No	107	99.237	98.237	107	NA	No designation	NA	max	57.9439	Glycine	71.9626	Fabaceae	71.9626	Fabales	71.9626
P001_WG08_k90.14123_ITS1_PlL7_linked	P001_WG08	141	ITS1	No	4	98.582	98	4	Solanaceae	Family	100	australis	50	Brunfelsia	75	Solanaceae	100	Solanales	100
P001_WG08_k90.29226_ITS1_PlL6_linked	P001_WG08	125	ITS1	No	67	99.2	98.2	67	NA	No designation	NA	max	67.1642	Glycine	89.5522	Fabaceae	89.5522	Fabales	89.5522
P001_WG08_k90.31635_ITS2_PlL7_linked	P001_WG08	129	ITS2	No	108	99.225	98.225	108	NA	No designation	NA	max	57.4074	Glycine	71.2963	Fabaceae	71.2963	Fabales	71.2963
P001_WG08_k90.32858_ITS2_PlL7_linked	P001_WG08	135	ITS2	No	107	99.259	98.259	107	NA	No designation	NA	max	57.9439	Glycine	71.9626	Fabaceae	71.9626	Fabales	71.9626
P001_WG08_k90.3675_ITS1_PlL6_linked	P001_WG08	103	ITS1	No	67	99.029	98.029	67	NA	No designation	NA	max	67.1642	Glycine	89.5522	Fabaceae	89.5522	Fabales	89.5522
P001_WG08_k90.37437_ITS2_PlL7_linked	P001_WG08	136	ITS2	No	107	99.265	98.265	107	NA	No designation	NA	max	57.9439	Glycine	71.9626	Fabaceae	71.9626	Fabales	71.9626
P001_WG08_k90.41077_ITS1_PlL7_linked	P001_WG08	109	ITS1	No	2	98.165	98	2	Solanaceae	Family	100	uniflora	50	Brugmansia	50	Solanaceae	100	Solanales	100
P001_WG08_k90.51530_ITS2_PlL7_linked	P001_WG08	149	ITS2	No	107	99.329	98.329	106	NA	No designation	NA	max	57.5472	Glycine	71.6981	Fabaceae	71.6981	Fabales	71.6981
P001_WG08_k90.60996_ITS2_PlL7_linked	P001_WG08	143	ITS2	No	107	99.301	98.301	107	NA	No designation	NA	max	57.9439	Glycine	71.9626	Fabaceae	71.9626	Fabales	71.9626
P001_WG08_k90.61388_ITS1_PlL6_linked	P001_WG08	120	ITS1	No	67	99.167	98.167	67	NA	No designation	NA	max	67.1642	Glycine	89.5522	Fabaceae	89.5522	Fabales	89.5522
P001_WG08_k90.6267_ITS2_PlL7_linked	P001_WG08	142	ITS2	No	107	99.296	98.296	107	NA	No designation	NA	max	57.9439	Glycine	71.9626	Fabaceae	71.9626	Fabales	71.9626
P001_WG08_k90.65539_ITS2_PlL7_linked	P001_WG08	148	ITS2	No	107	99.324	98.324	106	NA	No designation	NA	max	57.5472	Glycine	71.6981	Fabaceae	71.6981	Fabales	71.6981
P001_WG08_k90.7298_ITS1_PlL6_linked	P001_WG08	103	ITS1	No	1640	99.029	98.029	1639	lycopersicum	Species	99.878	lycopersicum	99.878	Solanum	100	Solanaceae	100	Solanales	100
P001_WG08_k90.7990_ITS2_PlL7_linked	P001_WG08	113	ITS2	No	108	99.115	98.115	108	NA	No designation	NA	max	57.4074	Glycine	71.2963	Fabaceae	71.2963	Fabales	71.2963
P001_WG08_k90.8423_ITS1_PlL6_linked	P001_WG08	109	ITS1	No	67	99.083	98.083	67	NA	No designation	NA	max	67.1642	Glycine	89.5522	Fabaceae	89.5522	Fabales	89.5522
P001_WG09_k29.176988_rbcL	P001_WG09	131	rbcL	No	423	100	99	224	Cucurbitaceae	Family	99.1071	siceraria	22.3214	Citrullus	26.7857	Cucurbitaceae	99.1071	Cucurbitales	99.1071
P001_WG09_k50.10616_rbcL	P001_WG09	192	rbcL	No	367	100	99	211	NA	No designation	NA	environmental	5.6872	Hopea	25.1185	Dipterocarpaceae	93.3649	Malvales	93.3649
P001_WG09_k50.126590_matK	P001_WG09	222	matK	No	295	100	99	184	Citrus	Genus	96.1957	x	14.1304	Citrus	96.1957	Rutaceae	98.913	Sapindales	98.913
P001_WG09_k50.20521_rbcL	P001_WG09	263	rbcL	No	125	98.099	98	125	Poaceae	Family	100	spontaneum	49.6	Saccharum	71.2	Poaceae	100	Poales	100
P001_WG09_k50.2383_1-132_rbcL	P001_WG09	132	rbcL	No	500	100	99	500	Poaceae	Family	99.8	mays	11.8	Saccharum	14.8	Poaceae	99.8	Poales	99.8
P001_WG09_k50.60325_rbcL	P001_WG09	201	rbcL	No	498	100	99	129	Poaceae	Family	99.2248	dactylon	15.5039	Cynodon	23.2558	Poaceae	99.2248	Poales	99.2248
P001_WG09_k50.801_matK	P001_WG09	564	matK	No	500	99.469	98.469	500	Poaceae	Family	99.8	spontaneum	12.2	Saccharum	16.6	Poaceae	99.8	Poales	99.8
P001_WG09_k90.1183_ITS1_PlL7_linked	P001_WG09	109	ITS1	No	85	99.083	98.083	85	Saccharum	Genus	97.6471	hybrid	45.8824	Saccharum	97.6471	Poaceae	100	Poales	100
P001_WG09_k90.15095_ITS1_PlL7_linked	P001_WG09	113	ITS1	No	85	99.115	98.115	85	Saccharum	Genus	97.6471	hybrid	45.8824	Saccharum	97.6471	Poaceae	100	Poales	100
P001_WG09_k90.1803_ITS1_PlL7_linked	P001_WG09	108	ITS1	No	85	99.074	98.074	85	Saccharum	Genus	97.6471	hybrid	45.8824	Saccharum	97.6471	Poaceae	100	Poales	100
P001_WG09_k90.19705_rbcL	P001_WG09	140	rbcL	No	46	100	99	37	Dipterocarpaceae	Family	97.2973	mangachapoi	8.10811	Vatica	27.027	Dipterocarpaceae	97.2973	Malvales	97.2973
P001_WG09_k90.22206_ITS1_PlL7_linked	P001_WG09	149	ITS1	No	50	99.329	98.329	50	Saccharum	Genus	96	hybrid	72	Saccharum	96	Poaceae	100	Poales	100
P001_WG09_k90.25075_rbcL	P001_WG09	222	rbcL	No	975	100	99	963	Poaceae	Family	100	monococcum	48.2866	Triticum	52.0249	Poaceae	100	Poales	100
P001_WG09_k90.27402_ITS1_PlL6_linked	P001_WG09	107	ITS1	No	29	99.065	98.065	29	Poaceae	Family	100	hybrid	55.1724	Saccharum	93.1034	Poaceae	100	Poales	100
P001_WG09_k90.28418_matK	P001_WG09	213	matK	No	194	100	99	171	Rutaceae	Family	99.4152	japonica	12.2807	Citrus	80.7018	Rutaceae	99.4152	Sapindales	99.4152
P001_WG09_k90.43459_matK	P001_WG09	250	matK	No	500	100	99	388	Poaceae	Family	100	spontaneum	14.9485	Saccharum	27.3196	Poaceae	100	Poales	100
P001_WG09_k90.46332_ITS1_PlL7_linked	P001_WG09	129	ITS1	No	33	98.45	98	33	Poaceae	Family	100	hybrid	66.6667	Saccharum	93.9394	Poaceae	100	Poales	100
P001_WG09_k90.47265_ITS1_PlL7_linked	P001_WG09	143	ITS1	No	50	99.301	98.301	50	Saccharum	Genus	96	hybrid	72	Saccharum	96	Poaceae	100	Poales	100
P001_WG09_k90.52690_ITS1_PlL6_linked	P001_WG09	114	ITS1	No	29	99.123	98.123	29	Poaceae	Family	100	hybrid	55.1724	Saccharum	93.1034	Poaceae	100	Poales	100
P001_WG09_k90.52701_ITS1_PlL7_linked	P001_WG09	143	ITS1	No	32	98.601	98	32	Poaceae	Family	100	hybrid	68.75	Saccharum	93.75	Poaceae	100	Poales	100
P001_WG09_k90.53620_ITS1_PlL6_linked	P001_WG09	106	ITS1	No	29	99.057	98.057	29	Poaceae	Family	100	hybrid	55.1724	Saccharum	93.1034	Poaceae	100	Poales	100
P001_WG09_k90.54885_ITS1_PlL6_linked	P001_WG09	119	ITS1	No	28	99.16	98.16	28	Poaceae	Family	100	hybrid	53.5714	Saccharum	92.8571	Poaceae	100	Poales	100
P001_WG09_k90.57634_ITS1_PlL7_linked	P001_WG09	106	ITS1	No	85	99.057	98.057	85	Saccharum	Genus	97.6471	hybrid	45.8824	Saccharum	97.6471	Poaceae	100	Poales	100
P001_WG09_k90.57789_ITS1_PlL7_linked	P001_WG09	122	ITS1	No	34	98.361	98	34	Poaceae	Family	100	hybrid	64.7059	Saccharum	94.1176	Poaceae	100	Poales	100
P001_WG09_k90.64328_1-157_rbcL	P001_WG09	157	rbcL	No	43	99.363	98.363	16	Dipterocarpaceae	Family	100	macrophylla	12.5	Dipterocarpus	31.25	Dipterocarpaceae	100	Malvales	100
P001_WG09_k90.67307_ITS1_PlL6_linked	P001_WG09	103	ITS1	No	33	100	99	19	Poaceae	Family	100	hybrid	63.1579	Saccharum	94.7368	Poaceae	100	Poales	100
P001_WG09_k90.67622_ITS2_PlL7_linked	P001_WG09	139	ITS2	No	3	99.281	98.281	3	Dipterocarpaceae	Family	100	maxwelliana	33.3333	Rubroshorea	66.6667	Dipterocarpaceae	100	Malvales	100
P001_WG09_k90.68820_ITS1_PlL7_linked	P001_WG09	122	ITS1	No	86	99.18	98.18	86	Saccharum	Genus	97.6744	hybrid	45.3488	Saccharum	97.6744	Poaceae	100	Poales	100
P001_WG09_k90.68821_ITS1_PlL7_linked	P001_WG09	122	ITS1	No	86	99.18	98.18	86	Saccharum	Genus	97.6744	hybrid	45.3488	Saccharum	97.6744	Poaceae	100	Poales	100
P001_WG09_k90.69295_rbcL	P001_WG09	179	rbcL	No	10	99.441	98.441	5	Dipterocarpaceae	Family	100	chinensis	20	Rubroshorea	60	Dipterocarpaceae	100	Malvales	100
P001_WG09_k90.72285_rbcL	P001_WG09	197	rbcL	No	500	100	99	151	Poaceae	Family	100	spontaneum	41.0596	Saccharum	60.9272	Poaceae	100	Poales	100
P001_WG09_k90.72512_ITS1_PlL7_linked	P001_WG09	138	ITS1	No	50	99.275	98.275	50	Saccharum	Genus	96	hybrid	72	Saccharum	96	Poaceae	100	Poales	100
P001_WG09_k90.8447_rbcL	P001_WG09	179	rbcL	No	34	99.441	98.441	12	Dipterocarpaceae	Family	100	alatus	8.33333	Dipterocarpus	41.6667	Dipterocarpaceae	100	Malvales	100
P001_WG09_k90.9293_ITS1_PlL7_linked	P001_WG09	128	ITS1	No	84	99.219	98.219	84	Saccharum	Genus	97.619	hybrid	46.4286	Saccharum	97.619	Poaceae	100	Poales	100
P001_WG10_k29.147851_matK	P001_WG10	149	matK	No	375	100	99	225	Betula	Genus	98.6667	pendula	11.1111	Betula	98.6667	Betulaceae	98.6667	Fagales	98.6667
P001_WG10_k50.16568_matK	P001_WG10	232	matK	No	371	100	99	327	Fagaceae	Family	100	phillyraeoides	11.0092	Quercus	75.841	Fagaceae	100	Fagales	100
P001_WG10_k50.25283_61-237_matK	P001_WG10	177	matK	No	159	100	99	28	Lactuca	Genus	100	sativa	46.4286	Lactuca	100	Asteraceae	100	Asterales	100
P001_WG10_k90.47812_ITS2_PlL8_linked	P001_WG10	160	ITS2	No	109	100	99	102	NA	No designation	NA	sativa	39.2157	Lactuca	86.2745	Asteraceae	86.2745	Asterales	86.2745
P001_WG11_k29.234964_82-796_rbcL	P001_WG11	715	rbcL	No	148	99.86	98.86	26	Eleocharis	Genus	100	acicularis	15.3846	Eleocharis	100	Cyperaceae	100	Poales	100
P001_WG11_k29.324531_ITS2_PlL8_linked	P001_WG11	275	ITS2	No	84	100	99	26	Poa	Genus	100	compressa	23.0769	Poa	100	Poaceae	100	Poales	100
P001_WG11_k50.153954_436-624_rbcL	P001_WG11	189	rbcL	No	194	100	99	55	Cyperaceae	Family	100	physodes	9.09091	Carex	69.0909	Cyperaceae	100	Poales	100
P001_WG11_k50.200060_1-368_trnH-psbA_PlL4_linked	P001_WG11	158	trnH-psbA	No	5	100	99	4	Eleocharis	Genus	100	cellulosa	50	Eleocharis	100	Cyperaceae	100	Poales	100
P001_WG11_k50.43527_matK	P001_WG11	265	matK	No	3	98.12	98	3	Eleocharis	Genus	100	palustris	66.6667	Eleocharis	100	Cyperaceae	100	Poales	100
P001_WG11_k90.101122_ITS1_PlL6_linked	P001_WG11	151	ITS1	No	61	100	99	4	compressa	Species	100	compressa	100	Poa	100	Poaceae	100	Poales	100
P001_WG11_k90.10449_ITS2_PlL8_linked	P001_WG11	120	ITS2	No	19	98.333	98	19	Eleocharis	Genus	100	erythropoda	26.3158	Eleocharis	100	Cyperaceae	100	Poales	100
P001_WG11_k90.11162_ITS2_PlL7_linked	P001_WG11	151	ITS2	No	62	99.338	98.338	54	Eleocharis	Genus	100	palustris	22.2222	Eleocharis	100	Cyperaceae	100	Poales	100
P001_WG11_k90.18756_ITS2_PlL7_linked	P001_WG11	123	ITS2	No	73	99.187	98.187	73	Eleocharis	Genus	100	palustris	19.1781	Eleocharis	100	Cyperaceae	100	Poales	100
P001_WG11_k90.21982_ITS1_PlL7_linked	P001_WG11	105	ITS1	No	34	99.048	98.048	34	Eleocharis	Genus	100	palustris	11.7647	Eleocharis	100	Cyperaceae	100	Poales	100
P001_WG11_k90.30389_ITS1_PlL7_linked	P001_WG11	104	ITS1	No	35	99.038	98.038	35	Eleocharis	Genus	100	palustris	14.2857	Eleocharis	100	Cyperaceae	100	Poales	100
P001_WG11_k90.3209_ITS1_PlL7_linked	P001_WG11	113	ITS1	No	18	98.23	98	18	Eleocharis	Genus	100	xyridiformis	22.2222	Eleocharis	100	Cyperaceae	100	Poales	100
P001_WG11_k90.39366_ITS1_PlL7_linked	P001_WG11	114	ITS1	No	18	98.246	98	18	Eleocharis	Genus	100	xyridiformis	22.2222	Eleocharis	100	Cyperaceae	100	Poales	100
P001_WG11_k90.53388_ITS1_PlL7_linked	P001_WG11	110	ITS1	No	27	99.091	98.091	27	Eleocharis	Genus	100	palustris	14.8148	Eleocharis	100	Cyperaceae	100	Poales	100
P001_WG11_k90.65965_ITS1_PlL7_linked	P001_WG11	119	ITS1	No	4	98.319	98	4	Eleocharis	Genus	100	montevidensis	50	Eleocharis	100	Cyperaceae	100	Poales	100
P001_WG11_k90.68303_ITS2_PlL7_linked	P001_WG11	104	ITS2	No	44	98.077	98	44	Eleocharis	Genus	100	palustris	20.4545	Eleocharis	100	Cyperaceae	100	Poales	100
P001_WG11_k90.80792_ITS2_PlL7_linked	P001_WG11	124	ITS2	No	73	99.194	98.194	73	Eleocharis	Genus	100	palustris	19.1781	Eleocharis	100	Cyperaceae	100	Poales	100
P001_WG11_k90.86994_ITS1_PlL7_linked	P001_WG11	106	ITS1	No	21	98.113	98	21	Eleocharis	Genus	100	xyridiformis	19.0476	Eleocharis	100	Cyperaceae	100	Poales	100
P001_WG11_k90.88403_ITS1_PlL7_linked	P001_WG11	102	ITS1	No	35	99.02	98.02	35	Eleocharis	Genus	100	palustris	14.2857	Eleocharis	100	Cyperaceae	100	Poales	100
P001_WG11_k90.89232_ITS1_PlL7_linked	P001_WG11	112	ITS1	No	18	98.214	98	18	Eleocharis	Genus	100	xyridiformis	22.2222	Eleocharis	100	Cyperaceae	100	Poales	100
P001_WG11_k90.91011_ITS2_PlL7_linked	P001_WG11	150	ITS2	No	74	99.333	98.333	55	Eleocharis	Genus	100	palustris	23.6364	Eleocharis	100	Cyperaceae	100	Poales	100
P001_WA01_k29.22465_rbcL	P001_WA01	163	rbcL	No	500	100	99	500	Asteraceae	Family	99	superba	7.2	Saussurea	21	Asteraceae	99	Asterales	99.6
P001_WB08_k29.121065_matK	P001_WB08	238	matK	No	119	100	99	76	Poaceae	Family	100	violascens	13.1579	Digitaria	93.4211	Poaceae	100	Poales	100
P001_WC03_k90.3610_rbcL	P001_WC03	373	rbcL	No	110	99.732	98.732	16	Silene	Genus	100	antirrhina	12.5	Silene	100	Caryophyllaceae	100	Caryophyllales	100
P001_WC08_k50.12034_rbcL	P001_WC08	251	rbcL	No	502	100	99	300	Silene	Genus	97	latifolia	7.33333	Silene	97	Caryophyllaceae	99.6667	Caryophyllales	99.6667
P001_WD02_k50.146571_82-247_matK	P001_WD02	166	matK	No	501	100	99	298	Brassicaceae	Family	100	maritima	27.8523	Cakile	51.6779	Brassicaceae	100	Brassicales	100
P001_WD04_k29.207028_rbcL	P001_WD04	200	rbcL	No	187	99	98	187	Caryophyllaceae	Family	97.861	vulgaris	6.41711	Silene	93.0481	Caryophyllaceae	97.861	Caryophyllales	99.4652
P001_WE02_k29.274373_ITS2_PlL7_linked	P001_WE02	140	ITS2	No	126	100	99	91	Saccharum	Genus	97.8022	hybrid	48.3516	Saccharum	97.8022	Poaceae	100	Poales	100
P001_WF02_k50.356_matK	P001_WF02	184	matK	No	229	100	99	215	Musa	Genus	99.5349	acuminata	25.5814	Musa	99.5349	Musaceae	99.5349	Zingiberales	100

## Sheet: SupplementalTableS3
Supplemental Table S3: Leafhopper-plant associations tested used for cophylogentic analysis using a global-fit approach. Type indicates how the insect phylogeny (Cao et al., 2022) was subset for that sample, where FromILL_137401_ID indicates molecular data from that exact specimen was included in the phylogeny, MatchedInsectTreewGenusSpecies indicates the specimen is represented by a leafhopper o…
SampleName	NameinOriginalSubsetTree	Type	SpecimenIdentification	TopSpecies	TopGenus	TopOrder	TopFamily	PlantTreeName	status
P001_WB06	DrabesciniDryadomorphapallida	FromILL_137401_ID	Drabescini_Dryadomorpha_pallida	sativa	Cannabis	Rosales	Cannabaceae	Cannabis_sativa	prune
P001_WB06	DrabesciniDryadomorphapallida	FromILL_137401_ID	Drabescini_Dryadomorpha_pallida	latifolia	Silene	Caryophyllales	Caryophyllaceae	Silene_latifolia	prune
P001_WB06	DrabesciniDryadomorphapallida	FromILL_137401_ID	Drabescini_Dryadomorpha_pallida	arguta	Actinidia	Ericales	Actinidiaceae	Actinidia_arguta	prune
P001_WC04	StegelytriniKunasiacarina	FromILL_137401_ID	Stegelytrini_Kunasia_carina	vulgaris	Silene	Caryophyllales	Caryophyllaceae	Silene_vulgaris	prune
P001_WC04	StegelytriniKunasiacarina	FromILL_137401_ID	Stegelytrini_Kunasia_carina	sp.	Syzygium	Myrtales	Myrtaceae	Syzygium_sp.	bind
P001_WE04	Stegelytrinin.gen.T1n.sp.1	FromILL_137401_ID	Stegelytrini_n.gen.T1_n.sp.1	pilosa	Bidens	Asterales	Asteraceae	Bidens_pilosa	prune
P001_WE10	MacrosteliniDalbulusmaidis	FromILL_137401_ID	Macrostelini_Dalbulus_maidis	acuminata	Musa	Zingiberales	Musaceae	Musa_acuminata	bind
P001_WE10	MacrosteliniDalbulusmaidis	FromILL_137401_ID	Macrostelini_Dalbulus_maidis	cordifolia	Nephrolepis	Polypodiales	Nephrolepidaceae	Nephrolepis_cordifolia	prune
P001_WE10	MacrosteliniDalbulusmaidis	FromILL_137401_ID	Macrostelini_Dalbulus_maidis	reticulata	Citrus	Sapindales	Rutaceae	Citrus_reticulata	prune
P001_WE12	ScaphoideiniAmimenusmojiensis	FromILL_137401_ID	Scaphoideini_Amimenus_mojiensis	aggregata	Miconia	Myrtales	Melastomataceae	Miconia_aggregata	prune
P001_WE12	ScaphoideiniAmimenusmojiensis	FromILL_137401_ID	Scaphoideini_Amimenus_mojiensis	altissimus	Ailanthus	Sapindales	Simaroubaceae	Ailanthus_altissimus	bind
P001_WE12	ScaphoideiniAmimenusmojiensis	FromILL_137401_ID	Scaphoideini_Amimenus_mojiensis	spontaneum	Saccharum	Poales	Poaceae	Saccharum_spontaneum	prune
P001_WF05	CicaduliniRhopalopyxelongata	FromILL_137401_ID	Cicadulini_Rhopalopyx_elongata	biloba	Ginkgo	Ginkgoales	Ginkgoaceae	Ginkgo_biloba	prune
P001_WF06	SelenocephaliniAbimwasp.	FromILL_137401_ID	Selenocephalini_Abimwa_sp.	spiciformis	Brachystegia	Fabales	Fabaceae	Brachystegia_spiciformis	prune
P001_WF07	AthysaniniEuscelidiusvariegatus	FromILL_137401_ID	Athysanini_Euscelidius_variegatus	sativa	Medicago	Fabales	Fabaceae	Medicago_sativa	prune
P001_WF07	AthysaniniEuscelidiusvariegatus	FromILL_137401_ID	Athysanini_Euscelidius_variegatus	undulata	Silene	Caryophyllales	Caryophyllaceae	Silene_undulata	prune
P001_WF11	Stenometopiinigen.sp.	FromILL_137401_ID	Stenometopiini_gen._sp.	mairei	Taxus	Cupressales	Taxaceae	Taxus_mairei	bind
P001_WF11	Stenometopiinigen.sp.	FromILL_137401_ID	Stenometopiini_gen._sp.	cuspidata	Taxus	Cupressales	Taxaceae	Taxus_cuspidata	prune
P001_WF11	Stenometopiinigen.sp.	FromILL_137401_ID	Stenometopiini_gen._sp.	max	Glycine	Fabales	Fabaceae	Glycine_max	prune
P001_WF11	Stenometopiinigen.sp.	FromILL_137401_ID	Stenometopiini_gen._sp.	lamellosa	Ulmus	Rosales	Ulmaceae	Ulmus_lamellosa	prune
P001_WF11	Stenometopiinigen.sp.	FromILL_137401_ID	Stenometopiini_gen._sp.	annuum	Capsicum	Solanales	Solanaceae	Capsicum_annuum	prune
P001_WG02	FieberielliniSynophropsislauri	FromILL_137401_ID	Fieberiellini_Synophropsis_lauri	colorata	Silene	Caryophyllales	Caryophyllaceae	Silene_colorata	prune
P001_WG02	FieberielliniSynophropsislauri	FromILL_137401_ID	Fieberiellini_Synophropsis_lauri	biloba	Ginkgo	Ginkgoales	Ginkgoaceae	Ginkgo_biloba	prune
P001_WG03	ChiasminiExitianusobscurinervis	FromILL_137401_ID	Chiasmini_Exitianus_obscurinervis	arabica	Silene	Caryophyllales	Caryophyllaceae	Silene_arabica	bind
P001_WG06	OpsiiniParalampridiussinuatus	FromILL_137401_ID	Opsiini_Paralampridius_sinuatus	arabica	Silene	Caryophyllales	Caryophyllaceae	Silene_arabica	bind
P001_WG09	Opsiinin.gen.ML1n.sp.1	FromILL_137401_ID	Opsiini_New Genus ML1_n. sp. 1	japonica	Citrus	Sapindales	Rutaceae	Citrus_japonica	prune
P001_WG09	Opsiinin.gen.ML1n.sp.1	FromILL_137401_ID	Opsiini_New Genus ML1_n. sp. 1	hybrid	Saccharum	Poales	Poaceae	Saccharum_hybrid	bind
P001_WA08/P001_WF01	ScaphoideiniScaphoidophyesn.sp.	MatchedInsectTreewGenusSpecies	Scaphoideini_Scaphoidophyes_n.sp.	spiciformis	Brachystegia	Fabales	Fabaceae	Brachystegia_spiciformis	prune
P001_WA08/P001_WF01	ScaphoideiniScaphoidophyesn.sp.	MatchedInsectTreewGenusSpecies	Scaphoideini_Scaphoidophyes_n.sp.	lycopersicum	Solanum	Solanales	Solanaceae	Solanum_lycopersicum	prune
P001_WA08/P001_WF01	ScaphoideiniScaphoidophyesn.sp.	MatchedInsectTreewGenusSpecies	Scaphoideini_Scaphoidophyes_n.sp.	podocarpa	Indigofera	Fabales	Fabaceae	Indigofera_podocarpa	bind
P001_WA08/P001_WF01	ScaphoideiniScaphoidophyesn.sp.	MatchedInsectTreewGenusSpecies	Scaphoideini_Scaphoidophyes_n.sp.	filiformis	Cassytha	Laurales	Lauraceae	Cassytha_filiformis	prune
P001_WA08/P001_WF01	ScaphoideiniScaphoidophyesn.sp.	MatchedInsectTreewGenusSpecies	Scaphoideini_Scaphoidophyes_n.sp.	glabra	Smilax	Liliales	Smilacaceae	Smilax_glabra	prune
P001_WA03	PhlepsiiniTexananussp.	MatchedInsectTreewGenusSpecies	Phlepsiini_Texananus_	confertiflora	Ambrosia	Asterales	Asteraceae	Ambrosia_confertiflora	bind
P001_WE11	OpsiiniDixianusutahnus	MatchedInsectTreewGenusSpecies	Opsiini_Dixianus_utahnus	spontaneum	Saccharum	Poales	Poaceae	Saccharum_spontaneum	prune
P001_WB02	DeltocephaliniGraminellanigripennis	MatchedInsectTreewTribeGenus	Deltocephalini_Graminella_sonora	orientale	Xanthium	Asterales	Asteraceae	Xanthium_orientale	bind
P001_WB02	DeltocephaliniGraminellanigripennis	MatchedInsectTreewTribeGenus	Deltocephalini_Graminella_sonora	cordata	Drymaria	Caryophyllales	Caryophyllaceae	Drymaria_cordata	prune
P001_WB02	DeltocephaliniGraminellanigripennis	MatchedInsectTreewTribeGenus	Deltocephalini_Graminella_sonora	hybrid	Saccharum	Poales	Poaceae	Saccharum_hybrid	bind
P001_WB02	DeltocephaliniGraminellanigripennis	MatchedInsectTreewTribeGenus	Deltocephalini_Graminella_sonora	pellucida	Peperomia	Piperales	Piperaceae	Peperomia_pellucida	prune
P001_WA04	ParalimniniPhlebiastesPhlebiastestianshanica	MatchedInsectTreewGenusSpecies	Paralimnini_Phlebiastes_tianshanica	lycopersicum	Solanum	Solanales	Solanaceae	Solanum_lycopersicum	prune
P001_WB10	BahitiniTaperinhaexcavata	MatchedInsectTreewTribeGenus	Scaphoideini_n.gen.PH1_n.sp.	aqueum	Syzygium	Myrtales	Myrtaceae	Syzygium_aqueum	prune
P001_WB10	BahitiniTaperinhaexcavata	MatchedInsectTreewTribeGenus	Scaphoideini_n.gen.PH1_n.sp.	chinensis	Sambucus	Dipsacales	Adoxaceae	Sambucus_chinensis	bind
P001_WB10	BahitiniTaperinhaexcavata	MatchedInsectTreewTribeGenus	Scaphoideini_n.gen.PH1_n.sp.	papuana	Opocunonia	Oxalidales	Cunoniaceae	Opocunonia_papuana	prune
P001_WC10	BonaspeiiniCurvostyluschloridulus	MatchedInsectTreewGenusSpecies	Bonaspeiini_Curvostylus_chloridulus	alba	Morus	Rosales	Moraceae	Morus_alba	prune
P001_WC11/P001_WD01	ParalimniniCoganusbreviatus	MatchedInsectTreewGenusSpecies	Bonaspeiini_Coganus_breviatus	hybrid	Saccharum	Poales	Poaceae	Saccharum_hybrid	bind
P001_WC11/P001_WD01	ParalimniniCoganusbreviatus	MatchedInsectTreewGenusSpecies	Bonaspeiini_Coganus_breviatus	spontaneum	Saccharum	Poales	Poaceae	Saccharum_spontaneum	prune
P001_WB01	StenometopiiniStirellusindrus	MatchedInsectTreewGenusSpecies	Stenometopiini_Stirellus_indrus	subcordata	Hemionitis	Polypodiales	Pteridaceae	Hemionitis_subcordata	bind
P001_WB01	StenometopiiniStirellusindrus	MatchedInsectTreewGenusSpecies	Stenometopiini_Stirellus_indrus	sativa	Avena	Poales	Poaceae	Avena_sativa	prune
P001_WB01	StenometopiiniStirellusindrus	MatchedInsectTreewGenusSpecies	Stenometopiini_Stirellus_indrus	lycopersicum	Solanum	Solanales	Solanaceae	Solanum_lycopersicum	prune
P001_WC01	PendariniChlorotettixChlorotettixlobatus	MatchedInsectTreewTribeGenus	Pendarini_Chlorotettix_sp.	vulgaris	Silene	Caryophyllales	Caryophyllaceae	Silene_vulgaris	prune
P001_WB12	AthysaniniAtanuslobatus	MatchedInsectTreewTribeGenus	Athysanini_Atanus_n.sp.BR1	splendens	Salvia	Lamiales	Lamiaceae	Salvia_splendens	prune
P001_WG01	ScaphytopiiniScaphytopiusCloanthanusdilatus	MatchedInsectTreewTribeGenus	Scaphytopiini_Scaphytopius_aequus	littorea	Silene	Caryophyllales	Caryophyllaceae	Silene_littorea	prune
P001_WC03	ChiasminiAthysanellaGladionuraargenteola	MatchedInsectTreewTribeGenus	Chiasmini_Athysanella_texana	antirrhina	Silene	Caryophyllales	Caryophyllaceae	Silene_antirrhina	prune
P001_WB04/P001_WB05	ChiasminiGurawaminorcephala	MatchedInsectTreewGenusSpecies	Chiasmini_Gurawa_minorcephala	boreale	Botrychium	Ophioglossales	Ophioglossaceae	Botrychium_boreale	bind
P001_WB04/P001_WB05	ChiasminiGurawaminorcephala	MatchedInsectTreewGenusSpecies	Chiasmini_Gurawa_minorcephala	erythrocarpa	Youngia	Asterales	Asteraceae	Youngia_erythrocarpa	prune
P001_WB04/P001_WB05	ChiasminiGurawaminorcephala	MatchedInsectTreewGenusSpecies	Chiasmini_Gurawa_minorcephala	coreanus	Rubus	Rosales	Rosaceae	Rubus_coreanus	prune
P001_WB04/P001_WB05	ChiasminiGurawaminorcephala	MatchedInsectTreewGenusSpecies	Chiasmini_Gurawa_minorcephala	chinensis	Stellaria	Caryophyllales	Caryophyllaceae	Stellaria_chinensis	prune
P001_WF09	ParalimniniAdarrusBelaunustaurus	MatchedInsectTreewTribeGenus	Paralimnini_Adarrus_n.sp.	vinifera	Vitis	Vitales	Vitaceae	Vitis_vinifera	prune
P001_WF09	ParalimniniAdarrusBelaunustaurus	MatchedInsectTreewTribeGenus	Paralimnini_Adarrus_n.sp.	armeria	Silene	Caryophyllales	Caryophyllaceae	Silene_armeria	prune
P001_WD10	ParalimniniAcharisussuriensis	MatchedInsectTreewTribeGenus	Paralimnini_Acharis_n.sp.	vinifera	Vitis	Vitales	Vitaceae	Vitis_vinifera	prune
P001_WD09	MacrosteliniNesocluthapallida	MatchedInsectTreewTribeGenus	Macrostelini_Nesoclutha_phryne	vinifera	Vitis	Vitales	Vitaceae	Vitis_vinifera	prune
P001_WD09	MacrosteliniNesocluthapallida	MatchedInsectTreewTribeGenus	Macrostelini_Nesoclutha_phryne	americanus	Cenchrus	Poales	Poaceae	Cenchrus_americanus	bind
P001_WD09	MacrosteliniNesocluthapallida	MatchedInsectTreewTribeGenus	Macrostelini_Nesoclutha_phryne	arabica	Silene	Caryophyllales	Caryophyllaceae	Silene_arabica	bind
P001_WD07	DeltocephaliniMaiestasmaculata	MatchedInsectTreewTribeGenus	Deltocephalini_Maiestas_webbi	vinifera	Vitis	Vitales	Vitaceae	Vitis_vinifera	prune
P001_WD07	DeltocephaliniMaiestasmaculata	MatchedInsectTreewTribeGenus	Deltocephalini_Maiestas_webbi	hybrid	Saccharum	Poales	Poaceae	Saccharum_hybrid	bind
P001_WF04	ScaphoideiniOsbornellustenuis	MatchedInsectTreewTribeGenus	Scaphoideini_Osbornellus_auronitens	noctiflora	Silene	Caryophyllales	Caryophyllaceae	Silene_noctiflora	prune
P001_WF04	ScaphoideiniOsbornellustenuis	MatchedInsectTreewTribeGenus	Scaphoideini_Osbornellus_auronitens	vulgaris	Silene	Caryophyllales	Caryophyllaceae	Silene_vulgaris	prune
P001_WF04	ScaphoideiniOsbornellustenuis	MatchedInsectTreewTribeGenus	Scaphoideini_Osbornellus_auronitens	walteri	Cornus	Cornales	Cornaceae	Cornus_walteri	prune
P001_WF04	ScaphoideiniOsbornellustenuis	MatchedInsectTreewTribeGenus	Scaphoideini_Osbornellus_auronitens	sanguinea	Cornus	Cornales	Cornaceae	Cornus_sanguinea	prune
P001_WF04	ScaphoideiniOsbornellustenuis	MatchedInsectTreewTribeGenus	Scaphoideini_Osbornellus_auronitens	lycopersicum	Solanum	Solanales	Solanaceae	Solanum_lycopersicum	prune
P001_WF04	ScaphoideiniOsbornellustenuis	MatchedInsectTreewTribeGenus	Scaphoideini_Osbornellus_auronitens	archiducis-nicolai	Medicago	Fabales	Fabaceae	Medicago_archiducis-nicolai	prune
P001_WF04	ScaphoideiniOsbornellustenuis	MatchedInsectTreewTribeGenus	Scaphoideini_Osbornellus_auronitens	sativa	Medicago	Fabales	Fabaceae	Medicago_sativa	prune
P001_WF04	ScaphoideiniOsbornellustenuis	MatchedInsectTreewTribeGenus	Scaphoideini_Osbornellus_auronitens	americana	Corylus	Fagales	Betulaceae	Corylus_americana	prune
P001_WF04	ScaphoideiniOsbornellustenuis	MatchedInsectTreewTribeGenus	Scaphoideini_Osbornellus_auronitens	vinifera	Vitis	Vitales	Vitaceae	Vitis_vinifera	prune
P001_WF04	ScaphoideiniOsbornellustenuis	MatchedInsectTreewTribeGenus	Scaphoideini_Osbornellus_auronitens	pratense	Trifolium	Fabales	Fabaceae	Trifolium_pratense	prune
P001_WF04	ScaphoideiniOsbornellustenuis	MatchedInsectTreewTribeGenus	Scaphoideini_Osbornellus_auronitens	repens	Trifolium	Fabales	Fabaceae	Trifolium_repens	prune
P001_WF04	ScaphoideiniOsbornellustenuis	MatchedInsectTreewTribeGenus	Scaphoideini_Osbornellus_auronitens	capillaris	Crepis	Asterales	Asteraceae	Crepis_capillaris	prune
P001_WG11	LimotettiginiLimotettixLimotettixferganensis	MatchedInsectTreewTribeGenus	Limotettigini_Limotettix_urnura	palustris	Eleocharis	Poales	Cyperaceae	Eleocharis_palustris	prune
P001_WG11	LimotettiginiLimotettixLimotettixferganensis	MatchedInsectTreewTribeGenus	Limotettigini_Limotettix_urnura	xyridiformis	Eleocharis	Poales	Cyperaceae	Eleocharis_xyridiformis	bind
P001_WG11	LimotettiginiLimotettixLimotettixferganensis	MatchedInsectTreewTribeGenus	Limotettigini_Limotettix_urnura	compressa	Poa	Poales	Poaceae	Poa_compressa	bind
P001_WF12	OpsiiniNeoalituruscarbonarius	MatchedInsectTreewTribeGenus	Opsiini_Neoaliturus_argillaceus	nodiflora	Phyla	Lamiales	Verbenaceae	Phyla_nodiflora	prune
P001_WF12	OpsiiniNeoalituruscarbonarius	MatchedInsectTreewTribeGenus	Opsiini_Neoaliturus_argillaceus	glaucus	Carthamus	Asterales	Asteraceae	Carthamus_glaucus	prune
P001_WD11/P001_WE01	ParalimniniVilarguspumilicans2	MatchedInsectTreewGenusSpecies	Paralimnini_Vilargus_pumilicans	hirsutum	Gossypium	Malvales	Malvaceae	Gossypium_hirsutum	prune
